# Supplementary material for: A single-cell multi-omic atlas spanning the adult rhesus macaque brain
Source: Sci Adv. 2023 Oct 12;9(41):eadh1914. doi: 10.1126/sciadv.adh1914 (PMC10569716; doi:10.1126/sciadv.adh1914)
Supplement: Supplementary file 2 — Tables S1 to S19 [file sciadv.adh1914_tables_s1_to_s19.zip › adh1914_Tables_S1_to_S19.xlsx]

## Sheet: S1
Table S1. List of brain regions sampled in this study. Cell counts for both snRNA-seq and snATAC-seq are final counts after all quality control filters have been applied.
Braion region	Region full name	Region color	Region subclass	Region subclass color	Region class	Number of cells in snRNA-seq dataset	Number of cells in snATAC-seq dataset	Ontology match (Uber-anatomy Ontology)	Permanent URL
dmPFC	dorsomedial prefrontal cortex	#1e3b7d	frontal lobe	#4d69a8	cortical	62950	80527	part of UBERON:0000451
vmPFC	ventromedial prefrontal cortex	#242483	frontal lobe	#4d69a8	cortical	83292	77115	part of UBERON:0000451
dlPFC	dorsolateral prefrontal cortex	#345296	frontal lobe	#4d69a8	cortical	97979	63770	UBERON:0009834	http://purl.obolibrary.org/obo/UBERON_0009834
vlPFC	ventrolateral prefrontal cortex	#194f78	frontal lobe	#4d69a8	cortical	150959	64208	part of UBERON:0000451
ACC	anterior cingulate cortex	#5555b0	frontal lobe	#4d69a8	cortical	73359	63750	UBERON:0009835	http://purl.obolibrary.org/obo/UBERON_0009835
M1	primary motor cortex	#467aa1	frontal lobe	#4d69a8	cortical	78929	54699	UBERON:0001384	http://purl.obolibrary.org/obo/UBERON_0001384
EC	entorhinal cortex	#532b70	temporal lobe	#9173a7	cortical	74504	63728	UBERON:0002728	http://purl.obolibrary.org/obo/UBERON_0002728
PC	perirhinal cortex	#b8a3c8	temporal lobe	#9173a7	cortical	61454	59672	UBERON:0006083	http://purl.obolibrary.org/obo/UBERON_0006083
A1	primary auditory cortex	#9d6ea3	temporal lobe	#9173a7	cortical	103945	82544	UBERON:0034751	http://purl.obolibrary.org/obo/UBERON_0034751
STS	superior temporal sulcus	#814889	temporal lobe	#9173a7	cortical	26820	73962	UBERON:0002734	http://purl.obolibrary.org/obo/UBERON_0002734
MT	middle temporal visual area	#712e96	temporal lobe	#9173a7	cortical	52109	0	overlaps with UBERON:0013550
IT	inferior temporal gyrus	#724c8c	temporal lobe	#9173a7	cortical	169621	114410	UBERON:0002751	http://purl.obolibrary.org/obo/UBERON_0002751
S1	primary somatosensory cortex	#184f79	parietal lobe	#467aa2	cortical	85268	92464	UBERON:0008933	http://purl.obolibrary.org/obo/UBERON_0008933
IPP	inferior posterior parietal gyrus	#6c9cc0	parietal lobe	#467aa2	cortical	70069	80623	UBERON:0006088	http://purl.obolibrary.org/obo/UBERON_0006088
SPP	superior posterior parietal gyrus	#2e6691	parietal lobe	#467aa2	cortical	148422	57359	UBERON:0006094	http://purl.obolibrary.org/obo/UBERON_0006094
V1	primary visual cortex	#5c589d	occipital lobe	#8647a8	cortical	313628	109087	UBERON:0002436	http://purl.obolibrary.org/obo/UBERON_0002436
CC	corpus callosum	#69485f	corpus callosum	#69485f	subcortical	44225	10756	UBERON:0002336	http://purl.obolibrary.org/obo/UBERON_0002336
CN	head of the caudate nucleus	#2caa4d	basal ganglia	#49bd67	subcortical	44569	56154	UBERON:0002626	http://purl.obolibrary.org/obo/UBERON_0002626
NAc	nucleus accumbens	#148e34	basal ganglia	#49bd67	subcortical	36987	73165	UBERON:0001882	http://purl.obolibrary.org/obo/UBERON_0001882
AMY	amygdala	#c4f17f	amygdala	#c4f17f	subcortical	33794	56144	UBERON:0001876	http://purl.obolibrary.org/obo/UBERON_0001876
HIP	hippocampus	#84db55	hippocampus	#84db55	subcortical	49702	39826	UBERON:0002421	http://purl.obolibrary.org/obo/UBERON_0002421
mdTN	mediodorsal thalamic nucleus	#117867	thalamus	#3ea08f	subcortical	31215	17160	UBERON:0002739	http://purl.obolibrary.org/obo/UBERON_0002739
vlTN	ventrolateral thalamic nucleus	#268f7e	thalamus	#3ea08f	subcortical	35571	8818	UBERON:0001925	http://purl.obolibrary.org/obo/UBERON_0001925
LGN	lateral geniculate nucleus	#65bfb0	thalamus	#3ea08f	subcortical	16873	8021	UBERON:0001926	http://purl.obolibrary.org/obo/UBERON_0001926
CV	cerebellar vermis	#d6bc3c	cerebellum	#fce262	cerebellum	208013	71757	UBERON:0004720	http://purl.obolibrary.org/obo/UBERON_0004720
lCb	lateral cerebellar cortex	#e6cd69	cerebellum	#fce262	cerebellum	205169	77145	UBERON:0014644	http://purl.obolibrary.org/obo/UBERON_0014644
MB	midbrain	#fc7462	brainstem	#fc8e62	brainstem	169814	0	UBERON:0001891	http://purl.obolibrary.org/obo/UBERON_0001891
MdO	open medulla	#fca062	brainstem	#fc8e62	brainstem	3854	14602	part of UBERON:0001896
MdC	closed medulla	#fcae62	brainstem	#fc8e62	brainstem	5968	5100	part of UBERON:0001896
Pons	pons	#f25e6f	brainstem	#fc8e62	brainstem	44905	11314	UBERON:0000988	http://purl.obolibrary.org/obo/UBERON_0000988

## Sheet: S2
Table S2. Sample metadata for this study. Animal IDs and social group IDs follow the identifiers assigned by the Caribbean Primate Research Center (CPRC) for the Cayo Santiago macaque colony. Brain regions follow the abbreviations in table S1. Hemispheres with <NA> values indicate that samples are from midline structures and were sampled as a single sample from either or both hemisphere(s). Libra…
Animal ID	Brain region	Hemisphere	Sex	Age (years)	Social group ID	sci-RNA-seq3 library ID	sci-RNA-seq3 batch ID	Number of cells (snRNA-seq)	sci-ATAC-seq3 library ID	sci-ATACseq3 batch ID	Number of cells (snATAC-seq)
4I3	dmPFC	left	female	10.1	S	NSM135	Snyder-Mackler_RNA3-019	5751	NSM259	Snyder-Mackler_ATAC3-010	26176
4I3	dmPFC	right	female	10.1	S	NSM101	Snyder-Mackler_RNA3-019	2713	NSM293	Snyder-Mackler_ATAC3-012	22878
4I3	vmPFC	left	female	10.1	S	NSM158	Snyder-Mackler_RNA3-026	14477	NSM236	Snyder-Mackler_ATAC3-009	11794
4I3	vmPFC	right	female	10.1	S	NSM187	Snyder-Mackler_RNA3-026	23652	NSM207	Snyder-Mackler_ATAC3-007	10935
4I3	dlPFC	left	female	10.1	S	NSM170	Snyder-Mackler_RNA3-026	16223	NSM224	Snyder-Mackler_ATAC3-009	9439
4I3	dlPFC	right	female	10.1	S	NSM118	Snyder-Mackler_RNA3-019	11670	NSM276	Snyder-Mackler_ATAC3-011	28125
4I3	vlPFC	left	female	10.1	S	NSM191	Snyder-Mackler_RNA3-026	14822	NSM290	Snyder-Mackler_ATAC3-012	26534
4I3	vlPFC	right	female	10.1	S	NSM160	Snyder-Mackler_RNA3-026	21725	NSM234	Snyder-Mackler_ATAC3-009	12979
4I3	ACC	left	female	10.1	S	-	-	0	NSM220	Snyder-Mackler_ATAC3-007	5153
4I3	ACC	right	female	10.1	S	NSM128	Snyder-Mackler_RNA3-019	9445	NSM266	Snyder-Mackler_ATAC3-010	21223
4I3	M1	left	female	10.1	S	NSM133	Snyder-Mackler_RNA3-019	4343	NSM261	Snyder-Mackler_ATAC3-010	27891
4I3	M1	right	female	10.1	S	NSM112	Snyder-Mackler_RNA3-019	6734	NSM282	Snyder-Mackler_ATAC3-011	7449
4I3	EC	left	female	10.1	S	NSM127	Snyder-Mackler_RNA3-019	10404	NSM267	Snyder-Mackler_ATAC3-010	27466
4I3	EC	right	female	10.1	S	NSM148	Snyder-Mackler_RNA3-026	13604	NSM246	Snyder-Mackler_ATAC3-010	4252
4I3	PC	left	female	10.1	S	NSM134	Snyder-Mackler_RNA3-019	2676	NSM260	Snyder-Mackler_ATAC3-010	16825
4I3	PC	right	female	10.1	S	NSM182	Snyder-Mackler_RNA3-026	14591	NSM212	Snyder-Mackler_ATAC3-007	20825
4I3	A1	left	female	10.1	S	-	-	0	NSM204	Snyder-Mackler_ATAC3-007	23138
4I3	A1	right	female	10.1	S	NSM113	Snyder-Mackler_RNA3-019	13684	NSM281	Snyder-Mackler_ATAC3-011	12908
4I3	STS	left	female	10.1	S	NSM149	Snyder-Mackler_RNA3-026	4505	NSM245	Snyder-Mackler_ATAC3-009	7555
4I3	STS	right	female	10.1	S	NSM088	Snyder-Mackler_RNA3-019	7931	NSM306	Snyder-Mackler_ATAC3-012	19032
4I3	IT	left	female	10.1	S	NSM130	Snyder-Mackler_RNA3-019	7506	NSM264	Snyder-Mackler_ATAC3-010	5854
4I3	IT	right	female	10.1	S	NSM179	Snyder-Mackler_RNA3-026	10375	NSM215	Snyder-Mackler_ATAC3-007	26432
4I3	S1	left	female	10.1	S	NSM096	Snyder-Mackler_RNA3-019	8671	NSM298	Snyder-Mackler_ATAC3-012	26502
4I3	S1	right	female	10.1	S	NSM138	Snyder-Mackler_RNA3-019	11669	NSM256	Snyder-Mackler_ATAC3-010	26095
4I3	IPP	left	female	10.1	S	NSM184	Snyder-Mackler_RNA3-026	17144	NSM210	Snyder-Mackler_ATAC3-007	11081
4I3	IPP	right	female	10.1	S	NSM089	Snyder-Mackler_RNA3-019	6232	NSM305	Snyder-Mackler_ATAC3-012	20746
4I3	SPP	left	female	10.1	S	NSM124	Snyder-Mackler_RNA3-019	9560	NSM270	Snyder-Mackler_ATAC3-011	19136
4I3	SPP	right	female	10.1	S	NSM141	Snyder-Mackler_RNA3-026	10223	NSM253	Snyder-Mackler_ATAC3-010	17480
4I3	V1	left	female	10.1	S	NSM090	Snyder-Mackler_RNA3-019	9210	NSM304	Snyder-Mackler_ATAC3-012	29321
4I3	V1	right	female	10.1	S	NSM183	Snyder-Mackler_RNA3-026	20717	NSM211	Snyder-Mackler_ATAC3-007	43556
4I3	CC	left	female	10.1	S	NSM120	Snyder-Mackler_RNA3-019	1405	NSM274	Snyder-Mackler_ATAC3-011	5523
4I3	CC	right	female	10.1	S	NSM167	Snyder-Mackler_RNA3-026	4390	NSM227	Snyder-Mackler_ATAC3-009	2718
4I3	CN	left	female	10.1	S	NSM157	Snyder-Mackler_RNA3-026	10455	NSM237	Snyder-Mackler_ATAC3-009	9006
4I3	CN	right	female	10.1	S	NSM147	Snyder-Mackler_RNA3-026	4908	NSM247	Snyder-Mackler_ATAC3-010	10116
4I3	NAc	left	female	10.1	S	-	-	0	NSM213	Snyder-Mackler_ATAC3-007	20011
4I3	NAc	right	female	10.1	S	NSM122	Snyder-Mackler_RNA3-019	3557	NSM272	Snyder-Mackler_ATAC3-011	24126
4I3	AMY	left	female	10.1	S	NSM110	Snyder-Mackler_RNA3-019	6747	NSM284	Snyder-Mackler_ATAC3-011	14172
4I3	AMY	right	female	10.1	S	NSM159	Snyder-Mackler_RNA3-026	6637	NSM235	Snyder-Mackler_ATAC3-009	16748
4I3	HIP	left	female	10.1	S	NSM146	Snyder-Mackler_RNA3-026	11113	NSM248	Snyder-Mackler_ATAC3-010	16197
4I3	HIP	right	female	10.1	S	NSM095	Snyder-Mackler_RNA3-019	3111	NSM299	Snyder-Mackler_ATAC3-012	2964
4I3	mdTN	left	female	10.1	S	-	-	0	NSM233	Snyder-Mackler_ATAC3-009	1806
4I3	mdTN	right	female	10.1	S	NSM145	Snyder-Mackler_RNA3-026	8429	NSM249	Snyder-Mackler_ATAC3-010	2718
4I3	vlTN	left	female	10.1	S	NSM109	Snyder-Mackler_RNA3-019	3777	NSM285	Snyder-Mackler_ATAC3-011	1893
4I3	vlTN	right	female	10.1	S	NSM166	Snyder-Mackler_RNA3-026	2796	NSM228	Snyder-Mackler_ATAC3-009	1582
4I3	LGN	left	female	10.1	S	NSM087	Snyder-Mackler_RNA3-019	4394	NSM307	Snyder-Mackler_ATAC3-012	3692
4I3	LGN	right	female	10.1	S	NSM164	Snyder-Mackler_RNA3-026	3383	NSM230	Snyder-Mackler_ATAC3-009	1975
4I3	CV	<NA>	female	10.1	S	-	-	0	NSM238	Snyder-Mackler_ATAC3-009	43120
4I3	CV	<NA>	female	10.1	S	NSM156	Snyder-Mackler_RNA3-026	57935	-	-	0
4I3	lCb	left	female	10.1	S	NSM119	Snyder-Mackler_RNA3-019	18187	NSM275	Snyder-Mackler_ATAC3-011	12492
4I3	lCb	right	female	10.1	S	NSM097	Snyder-Mackler_RNA3-019	8007	NSM297	Snyder-Mackler_ATAC3-012	41262
3I4	MdO	left	female	9.96	S	NSM115	Snyder-Mackler_RNA3-019	2084	NSM279	Snyder-Mackler_ATAC3-011	1149
3I4	MdO	right	female	9.96	S	NSM151	Snyder-Mackler_RNA3-026	991	NSM243	Snyder-Mackler_ATAC3-009	2228
3I4	MdC	left	female	9.96	S	NSM173	Snyder-Mackler_RNA3-026	1235	NSM221	Snyder-Mackler_ATAC3-007	614
3I4	MdC	right	female	9.96	S	NSM131	Snyder-Mackler_RNA3-019	2743	NSM263	Snyder-Mackler_ATAC3-010	835
3I4	Pons	left	female	9.96	S	NSM092	Snyder-Mackler_RNA3-019	1314	NSM302	Snyder-Mackler_ATAC3-012	1346
3I4	Pons	right	female	9.96	S	NSM154	Snyder-Mackler_RNA3-026	866	NSM240	Snyder-Mackler_ATAC3-009	2748
6J2	dmPFC	left	male	10.14	S	-	-	0	NSM226	Snyder-Mackler_ATAC3-009	1116
6J2	dmPFC	right	male	10.14	S	NSM180	Snyder-Mackler_RNA3-026	14798	NSM214	Snyder-Mackler_ATAC3-007	30357
6J2	vmPFC	left	male	10.14	S	NSM104	Snyder-Mackler_RNA3-019	1957	NSM254	Snyder-Mackler_ATAC3-010	48934
6J2	vmPFC	right	male	10.14	S	NSM123	Snyder-Mackler_RNA3-019	2953	NSM271	Snyder-Mackler_ATAC3-011	5452
6J2	dlPFC	left	male	10.14	S	NSM189	Snyder-Mackler_RNA3-026	9077	NSM205	Snyder-Mackler_ATAC3-007	13538
6J2	dlPFC	right	male	10.14	S	NSM100	Snyder-Mackler_RNA3-019	5208	NSM294	Snyder-Mackler_ATAC3-012	12668
6J2	vlPFC	left	male	10.14	S	NSM140	Snyder-Mackler_RNA3-026	13676	NSM203	Snyder-Mackler_ATAC3-007	1450
6J2	vlPFC	right	male	10.14	S	NSM103	Snyder-Mackler_RNA3-019	4395	NSM291	Snyder-Mackler_ATAC3-012	23245
6J2	ACC	left	male	10.14	S	-	-	0	NSM241	Snyder-Mackler_ATAC3-009	3182
6J2	ACC	right	male	10.14	S	NSM086	Snyder-Mackler_RNA3-019	3785	NSM308	Snyder-Mackler_ATAC3-012	34192
6J2	M1	left	male	10.14	S	NSM165	Snyder-Mackler_RNA3-026	16990	NSM229	Snyder-Mackler_ATAC3-009	6009
6J2	M1	right	male	10.14	S	NSM185	Snyder-Mackler_RNA3-026	6386	NSM209	Snyder-Mackler_ATAC3-007	13350
6J2	EC	left	male	10.14	S	NSM117	Snyder-Mackler_RNA3-019	7052	NSM277	Snyder-Mackler_ATAC3-011	27388
6J2	EC	right	male	10.14	S	NSM186	Snyder-Mackler_RNA3-026	9822	NSM208	Snyder-Mackler_ATAC3-007	4622
6J2	PC	left	male	10.14	S	NSM171	Snyder-Mackler_RNA3-026	10077	NSM223	Snyder-Mackler_ATAC3-009	8956
6J2	PC	right	male	10.14	S	NSM121	Snyder-Mackler_RNA3-019	7371	NSM273	Snyder-Mackler_ATAC3-011	13066
6J2	A1	left	male	10.14	S	NSM155	Snyder-Mackler_RNA3-026	16575	NSM239	Snyder-Mackler_ATAC3-009	19753
6J2	A1	right	male	10.14	S	NSM114	Snyder-Mackler_RNA3-019	12179	NSM280	Snyder-Mackler_ATAC3-011	26745
6J2	STS	left	male	10.14	S	NSM102	Snyder-Mackler_RNA3-019	2551	NSM292	Snyder-Mackler_ATAC3-012	22725
6J2	STS	right	male	10.14	S	NSM144	Snyder-Mackler_RNA3-026	11833	NSM250	Snyder-Mackler_ATAC3-010	24650
6J2	IT	left	male	10.14	S	NSM136	Snyder-Mackler_RNA3-019	4388	NSM258	Snyder-Mackler_ATAC3-010	48041
6J2	IT	right	male	10.14	S	NSM176	Snyder-Mackler_RNA3-026	11151	NSM218	Snyder-Mackler_ATAC3-007	34083
6J2	S1	left	male	10.14	S	NSM116	Snyder-Mackler_RNA3-019	9464	NSM278	Snyder-Mackler_ATAC3-011	26197
6J2	S1	right	male	10.14	S	NSM142	Snyder-Mackler_RNA3-026	21440	NSM252	Snyder-Mackler_ATAC3-010	13670
6J2	IPP	left	male	10.14	S	NSM111	Snyder-Mackler_RNA3-019	9330	NSM283	Snyder-Mackler_ATAC3-011	21211
6J2	IPP	right	male	10.14	S	NSM093	Snyder-Mackler_RNA3-019	4401	NSM301	Snyder-Mackler_ATAC3-012	27585
6J2	SPP	left	male	10.14	S	NSM143	Snyder-Mackler_RNA3-026	11684	NSM251	Snyder-Mackler_ATAC3-010	5098
6J2	SPP	right	male	10.14	S	NSM137	Snyder-Mackler_RNA3-019	9436	NSM257	Snyder-Mackler_ATAC3-010	15645
6J2	V1	left	male	10.14	S	NSM178	Snyder-Mackler_RNA3-026	16903	NSM216	Snyder-Mackler_ATAC3-007	20630
6J2	V1	right	male	10.14	S	NSM107	Snyder-Mackler_RNA3-019	13207	NSM287	Snyder-Mackler_ATAC3-011	15580
6J2	CC	left	male	10.14	S	NSM108	Snyder-Mackler_RNA3-019	1844	NSM286	Snyder-Mackler_ATAC3-011	526
6J2	CC	right	male	10.14	S	NSM105	Snyder-Mackler_RNA3-019	2267	NSM289	Snyder-Mackler_ATAC3-011	1989
6J2	CN	left	male	10.14	S	NSM152	Snyder-Mackler_RNA3-026	10328	NSM242	Snyder-Mackler_ATAC3-009	15369
6J2	CN	right	male	10.14	S	NSM091	Snyder-Mackler_RNA3-019	1923	NSM303	Snyder-Mackler_ATAC3-012	21663
6J2	NAc	left	male	10.14	S	NSM084	Snyder-Mackler_RNA3-019	4341	NSM310	Snyder-Mackler_ATAC3-012	23463
6J2	NAc	right	male	10.14	S	NSM163	Snyder-Mackler_RNA3-026	9027	NSM231	Snyder-Mackler_ATAC3-009	5565
6J2	AMY	left	male	10.14	S	NSM098	Snyder-Mackler_RNA3-019	4501	NSM296	Snyder-Mackler_ATAC3-012	14121
6J2	AMY	right	male	10.14	S	NSM139	Snyder-Mackler_RNA3-026	1625	NSM255	Snyder-Mackler_ATAC3-010	11103
6J2	HIP	left	male	10.14	S	NSM175	Snyder-Mackler_RNA3-026	11168	NSM219	Snyder-Mackler_ATAC3-007	2729
6J2	HIP	right	male	10.14	S	NSM106	Snyder-Mackler_RNA3-019	4304	NSM288	Snyder-Mackler_ATAC3-011	17936
6J2	mdTN	left	male	10.14	S	NSM099	Snyder-Mackler_RNA3-019	2386	NSM295	Snyder-Mackler_ATAC3-012	9286
6J2	mdTN	right	male	10.14	S	NSM193	Snyder-Mackler_RNA3-026	4813	NSM201	Snyder-Mackler_ATAC3-007	3350
6J2	vlTN	left	male	10.14	S	NSM172	Snyder-Mackler_RNA3-026	4503	NSM222	Snyder-Mackler_ATAC3-007	2004
6J2	vlTN	right	male	10.14	S	NSM126	Snyder-Mackler_RNA3-019	2988	NSM268	Snyder-Mackler_ATAC3-010	3339
6J2	LGN	left	male	10.14	S	NSM085	Snyder-Mackler_RNA3-019	2635	NSM309	Snyder-Mackler_ATAC3-012	1088
6J2	LGN	right	male	10.14	S	NSM177	Snyder-Mackler_RNA3-026	3397	NSM217	Snyder-Mackler_ATAC3-007	1266
6J2	CV	<NA>	male	10.14	S	-	-	0	NSM269	Snyder-Mackler_ATAC3-011	28637
6J2	CV	<NA>	male	10.14	S	NSM125	Snyder-Mackler_RNA3-019	11422	-	-	0
6J2	lCb	left	male	10.14	S	NSM169	Snyder-Mackler_RNA3-026	19646	NSM225	Snyder-Mackler_ATAC3-009	12246
6J2	lCb	right	male	10.14	S	NSM192	Snyder-Mackler_RNA3-026	23915	NSM202	Snyder-Mackler_ATAC3-007	11145
6J2	MdO	left	male	10.14	S	NSM132	Snyder-Mackler_RNA3-019	779	NSM262	Snyder-Mackler_ATAC3-010	9436
6J2	MdO	right	male	10.14	S	-	-	0	NSM244	Snyder-Mackler_ATAC3-009	1789
6J2	MdC	left	male	10.14	S	NSM188	Snyder-Mackler_RNA3-026	1633	NSM206	Snyder-Mackler_ATAC3-007	1137
6J2	MdC	right	male	10.14	S	NSM094	Snyder-Mackler_RNA3-019	357	NSM300	Snyder-Mackler_ATAC3-012	2514
6J2	Pons	left	male	10.14	S	NSM162	Snyder-Mackler_RNA3-026	2199	NSM232	Snyder-Mackler_ATAC3-009	2727
6J2	Pons	right	male	10.14	S	NSM129	Snyder-Mackler_RNA3-019	3075	NSM265	Snyder-Mackler_ATAC3-010	4493
2C0	dmPFC	right	female	10	HH	NSM327	Snyder-Mackler_RNA3-036	39688	-	-	0
2C0	vmPFC	right	female	10	HH	NSM328	Snyder-Mackler_RNA3-036	40253	-	-	0
2C0	dlPFC	right	female	10	HH	NSM329	Snyder-Mackler_RNA3-036	55801	-	-	0
2C0	vlPFC	right	female	10	HH	NSM330	Snyder-Mackler_RNA3-036	96341	-	-	0
2C0	ACC	right	female	10	HH	NSM331	Snyder-Mackler_RNA3-036	59626	-	-	0
2C0	M1	right	female	10	HH	NSM339	Snyder-Mackler_RNA3-036	44476	-	-	0
2C0	EC	right	female	10	HH	NSM335	Snyder-Mackler_RNA3-036	33622	-	-	0
2C0	PC	right	female	10	HH	NSM336	Snyder-Mackler_RNA3-036	20096	-	-	0
2C0	A1	right	female	10	HH	NSM347	Snyder-Mackler_RNA3-036	31289	-	-	0
2C0	MT	right	female	10	HH	NSM346	Snyder-Mackler_RNA3-036	52109	-	-	0
2C0	IT	right	female	10	HH	NSM348	Snyder-Mackler_RNA3-036	119582	-	-	0
2C0	S1	right	female	10	HH	NSM343	Snyder-Mackler_RNA3-036	34024	-	-	0
2C0	IPP	right	female	10	HH	NSM344	Snyder-Mackler_RNA3-036	32962	-	-	0
2C0	SPP	right	female	10	HH	NSM345	Snyder-Mackler_RNA3-036	49404	-	-	0
2C0	V1	right	female	10	HH	NSM349	Snyder-Mackler_RNA3-036	243767	-	-	0
2C0	CC	right	female	10	HH	NSM332	Snyder-Mackler_RNA3-036	34319	-	-	0
2C0	CN	right	female	10	HH	NSM333	Snyder-Mackler_RNA3-036	16704	-	-	0
2C0	NAc	right	female	10	HH	NSM334	Snyder-Mackler_RNA3-036	20062	-	-	0
2C0	AMY	right	female	10	HH	NSM337	Snyder-Mackler_RNA3-036	14284	-	-	0
2C0	HIP	right	female	10	HH	NSM338	Snyder-Mackler_RNA3-036	20006	-	-	0
2C0	mdTN	right	female	10	HH	NSM340	Snyder-Mackler_RNA3-036	15587	-	-	0
2C0	vlTN	right	female	10	HH	NSM341	Snyder-Mackler_RNA3-036	21507	-	-	0
2C0	LGN	right	female	10	HH	NSM342	Snyder-Mackler_RNA3-036	3064	-	-	0
2C0	CV	<NA>	female	10	HH	NSM351	Snyder-Mackler_RNA3-036	138656	-	-	0
2C0	lCb	right	female	10	HH	NSM352	Snyder-Mackler_RNA3-036	135414	-	-	0
2C0	MB	<NA>	female	10	HH	NSM354	Snyder-Mackler_RNA3-036	169814	-	-	0
2C0	Pons	right	female	10	HH	NSM353	Snyder-Mackler_RNA3-036	37451	-	-	0
3R7	ACC	right	male	3.32	HH	NSM360	Snyder-Mackler_RNA3-036	503	-	-	0
3R7	PC	right	male	3.32	HH	NSM359	Snyder-Mackler_RNA3-036	6643	-	-	0
3R7	A1	right	male	3.32	HH	NSM358	Snyder-Mackler_RNA3-036	30218	-	-	0
3R7	IT	right	male	3.32	HH	NSM361	Snyder-Mackler_RNA3-036	16619	-	-	0
3R7	SPP	right	male	3.32	HH	NSM356	Snyder-Mackler_RNA3-036	52234	-	-	0
3R7	SPP	right	male	3.32	HH	NSM357	Snyder-Mackler_RNA3-036	5881	-	-	0
3R7	V1	right	male	3.32	HH	NSM362	Snyder-Mackler_RNA3-036	9824	-	-	0
3R7	CN	right	male	3.32	HH	NSM355	Snyder-Mackler_RNA3-036	251	-	-	0

## Sheet: S3
Table S3. Cell class statistics and marker genes. Counts for each cell class are included for both the snRNA-seq and snATAC-seq datasets. The comma-separated list of top 10 marker genes for each cell class is included, ranked in descending order by regularized logistic regression coefficient.
Cell class	Cell class color	Cell class short name	Number of cells in snRNA-seq dataset	Jensen-Shannon specificity score	Cell class marker genes	Number of cells predicted in snATAC-seq dataset	Ontology match (Cell Ontology)	Permanent URL
glutamatergic neurons	#0571b0	glt	1134282	0.124274	POU6F2,HS3ST4,MLIP,CAMK2A,ENC1,SCHIP1,OLFM1,FAM81A,FSTL4,CLSTN2	553274	CL:0000679	http://purl.obolibrary.org/obo/CL_0000679
cerebellar neurons	#44839f	crb	371324	0.589075	GRM4,ENSMMUG00000061812,ETV1,TLL1,RAB37,SHF,MMP24,FSTL5,SLC35F4,TIAM1	117825	CL:1001611	http://purl.obolibrary.org/obo/CL_1001611
GABAergic neurons	#5b54af	gab	371548	0.101746	GRIK1,NXPH1,ENSMMUG00000009038,ADARB2,BTBD11,RBMS3,SOX6,ERBB4,ZNF385D,VWC2	132369	CL:0000617	http://purl.obolibrary.org/obo/CL_0000617
basket cells	#4e379a	bsk	43177	0.520354	DUSP10,KIT,ZNF385C,HOMER3,ADAM12,NOS1,PLEKHD1,SLC4A5,MEGF10,INPP4B	15438	CL:0000118	http://purl.obolibrary.org/obo/CL_0000118
medium spiny neurons	#5e3c99	msp	48920	0.624608	DRD2,CA12,CCDC88C,SMOC2,PRKCH,PIK3R5,PCP4,DACH1,PPP1R1B,GPRIN3	35027	CL:1001474	http://purl.obolibrary.org/obo/CL_1001474
dopaminergic neurons	#00a5e3	dpm	3645	0.311503	DBH,DLK1,TH,ENSMMUG00000053116,GPR89A,CYB561,SLC1A2,NPLOC4,DSCAM,KIAA0513	0	CL:0000700	http://purl.obolibrary.org/obo/CL_0000700
serotonergic neurons	#00b0ba	srt	3190	0.120237	TPH2,TRH,SLC6A4,TAC1,FKBP8,ENSMMUG00000049154,RHOT1,NTNG1,OPA1,PARP8	0	CL:0000850	http://purl.obolibrary.org/obo/CL_0000850
APOA2 neurons	#7bc837	apn	1744	0.0337786	APOA2,APOB,AHSG,ALB,HBE1,APOH,HM13,SDK1,CARMIL1,OGT	0	part of CL:0000540
F5 neurons	#48b474	f5n	880	0.213574	F5,KCNIP4,RBFOX1,FAM155A,CSMD1,MYLK,USP34,SDK1,KIAA1217,NCOA7	0	part of CL:0000540
KIR3DL12 neurons	#38b532	kin	84	0.0728596	KIR3DL12,ENSMMUG00000028447,WFDC13,MDN1,TTC37,ST6GALNAC5,SH3RF1,PRMT3,RTN1,DENND1A	0	part of CL:0000540
astrocytes	#d53a50	ast	136471	0.0837791	ITGB4,ALDH1A1,PAMR1,ADGRV1,ETNPPL,SLC1A2,RFX4,GLI3,GRAMD2B,GFAP	65078	CL:0000127	http://purl.obolibrary.org/obo/CL_0000127
oligodendrocytes	#fb8d64	olg	278260	0.144612	SLC5A11,PICK1,HAPLN2,CNDP1,MYRF,CPM,C9H10orf90,TF,TMC6,CDK18	129658	CL:0000128	http://purl.obolibrary.org/obo/CL_0000128
oligodendrocyte precursor cells	#fbae64	opc	55515	0.0527666	STK32A,VCAN,SLC22A3,C1QL1,SUSD5,NTN1,PCDH15,LHFPL3,PTPRZ1,COL9A1	53644	CL:0002453	http://purl.obolibrary.org/obo/CL_0002453
ependymal cells	#fc6238	epn	7055	0.413937	SPAG17,ADGB,ZBBX,LHB,CFAP100,TTC29,CFAP54,LRRC46,HYDIN,AGR3	8180	CL:0000065	http://purl.obolibrary.org/obo/CL_0000065
microglia	#bb471c	mcg	46814	0.147854	STAB1,MRC1,IL18,C3,SLC2A5,BIN2,DOCK2,ENTPD1,CMAH,DAB2	28831	CL:0000129	http://purl.obolibrary.org/obo/CL_0000129
KIR3DL12 microglia	#bb6a1c	kim	44	0.501057	KIR3DL12,VWF,LRMDA,APBB1IP,ARHGAP15,ASTN2,SRGN,RHOJ,GAB2,FES	0	part of CL:0000129
vascular cells	#d1538f	vsc	81014	0.0874436	RERGL,ABCG2,EMCN,IGF2,DCN,LEF1,FLT1,SLC6A12,CFH,SLCO1B3	30290	CL:4023072	http://purl.obolibrary.org/obo/CL_4023072

## Sheet: S4
Table S4. Oncobox pathway analysis results. Pathway activation levels (PALs) were computed using annotations including 52,041 pathways downloaded from OncoboxPD, using aggregated (pseudobulked) RNA profiles for each cell class within each brain region as input. PALs were caculated for each cell class using all remaining classes as "control" samples. PALs were summarized for each cell class by ave…
Pathway	Database	P value	Average PAL	Result set	Cell class
Cimetidine Metabolism Pathway	PathBank 1.0	8.08e-09	254.186	highest PALs	glutamatergic neurons
reactome_Toxicity_of_botulinum_toxin_type_A_BoNT_A__Main_Pathway	Reactome 1.3	2.52e-08	199.706	highest PALs	glutamatergic neurons
reactome_Toxicity_of_botulinum_toxin_type_E_BoNT_E__Main_Pathway	Reactome 1.3	3.12e-07	195.68	highest PALs	glutamatergic neurons
NCI_Ephrin_A_reverse_signaling_Pathway_(MAPKKK_cascade)	NCI 1.2	3.32e-06	195.122	highest PALs	glutamatergic neurons
NCI_Ephrin_A_reverse_signaling_Pathway_(neuron_projection_morphogenesis)	NCI 1.2	3.32e-06	195.122	highest PALs	glutamatergic neurons
NCI_EPHA_forward_signaling_Pathway_(actin_filament_depolymerization)	NCI 1.2	6.56e-09	193.133	highest PALs	glutamatergic neurons
reactome_Toxicity_of_botulinum_toxin_type_C_BoNT_C__Main_Pathway	Reactome 1.3	2.98e-08	190.03	highest PALs	glutamatergic neurons
NCI_IL12_signaling_mediated_by_STAT4_Pathway_(T_helper_1_cell_differentiation)	NCI 1.2	8.7e-07	187.361	highest PALs	glutamatergic neurons
NCI_IL12_signaling_mediated_by_STAT4_Pathway_(T_helper_2_cell_differentiation)	NCI 1.2	8.7e-07	187.361	highest PALs	glutamatergic neurons
NCI_IL12_signaling_mediated_by_STAT4_Pathway_(natural_killer_cell_mediated_cytotoxicity)	NCI 1.2	8.7e-07	187.361	highest PALs	glutamatergic neurons
reactome_Arachidonate_production_from_DAG_Main_Pathway	Reactome 1.3	6.98e-08	184.057	highest PALs	glutamatergic neurons
reactome_CREB_phosphorylation_through_the_activation_of_CaMKK_Main_Pathway	Reactome 1.3	1.37e-06	183.212	highest PALs	glutamatergic neurons
biocarta_downregulated_of_mta_3_in_er_negative_breast_tumors_Main_Pathway	Biocarta 1.2	3.81e-06	182.363	highest PALs	glutamatergic neurons
NCI_FOXA1_transcription_factor_network_Main_Pathway	NCI 1.2	3.81e-06	182.363	highest PALs	glutamatergic neurons
NCI_CXCR4_mediated_signaling_events_Pathway_(actin_filament_depolymerization)	NCI 1.2	0.000185	179.41	highest PALs	glutamatergic neurons
reactome_TWIK_related_potassium_channel_TREK__Main_Pathway	Reactome 1.3	8.48e-09	176.554	highest PALs	glutamatergic neurons
NCI_N_cadherin_signaling_events_Pathway_(axonogenesis)	NCI 1.2	2.04e-06	176.148	highest PALs	glutamatergic neurons
biocarta_lissencephaly_gene_lis1_in_neuronal_migration_and_development_Pathway_(retrograde_axon_cargo_transport)	Biocarta 1.2	6.11e-10	175.933	highest PALs	glutamatergic neurons
Malate-Aspartate Shuttle	PathBank 1.0	7.27e-07	175.215	highest PALs	glutamatergic neurons
reactome_CHL1_interactions_Main_Pathway	Reactome 1.3	7.86e-07	174.786	highest PALs	glutamatergic neurons
biocarta_rac1_cell_motility_signaling_Pathway_(actin_filament_depolymerization)	Biocarta 1.2	4.31e-06	174.581	highest PALs	glutamatergic neurons
NCI_RhoA_signaling_Pathway_(Golgi_organization)	NCI 1.2	1.91e-05	174.1	highest PALs	glutamatergic neurons
reactome_AMPK_inhibits_chREBP_transcriptional_activation_activity_Main_Pathway	Reactome 1.3	1.79e-07	172.868	highest PALs	glutamatergic neurons
reactome_Bile_salt_and_organic_anion_SLC_transporters_Main_Pathway	Reactome 1.3	2.72e-11	172.406	highest PALs	glutamatergic neurons
reactome_Acyl_chain_remodeling_of_DAG_and_TAG_Main_Pathway	Reactome 1.3	4.33e-09	171.378	highest PALs	glutamatergic neurons
reactome_ChREBP_activates_metabolic_gene_expression_Main_Pathway	Reactome 1.3	3.71e-08	171.132	highest PALs	glutamatergic neurons
KEGG_Riboflavin_metabolism_Main_Pathway	KEGG Adjusted 1.4	1.15e-07	170.516	highest PALs	glutamatergic neurons
NCI_Alpha_synuclein_signaling_Pathway_(Pathway_degradation_of_SNCA)	NCI 1.2	6.31e-08	169.632	highest PALs	glutamatergic neurons
NCI_RAC1_signaling_Pathway_(Pathway_positive_regulation_of_NF_kappaB_transcription_factor_activity_via_RAC1)	NCI 1.2	5.33e-06	169.354	highest PALs	glutamatergic neurons
reactome_Toxicity_of_botulinum_toxin_type_D_BoNT_D__Main_Pathway	Reactome 1.3	3.75e-10	168.168	highest PALs	glutamatergic neurons
reactome_Toxicity_of_botulinum_toxin_type_F_BoNT_F__Main_Pathway	Reactome 1.3	3.75e-10	168.168	highest PALs	glutamatergic neurons
reactome_Histamine_receptors_Main_Pathway	Reactome 1.3	7.43e-10	167.87	highest PALs	glutamatergic neurons
NCI_Ephrin_A_reverse_signaling_Main_Pathway	NCI 1.2	1.42e-05	166.905	highest PALs	glutamatergic neurons
NCI_Ephrin_A_reverse_signaling_Pathway_(beta_integrin_mediated_adhesion)	NCI 1.2	1.42e-05	166.905	highest PALs	glutamatergic neurons
reactome_Alpha_oxidation_of_phytanate_Main_Pathway	Reactome 1.3	6.73e-08	166.262	highest PALs	glutamatergic neurons
reactome_CaMK_IV_mediated_phosphorylation_of_CREB_Main_Pathway	Reactome 1.3	1.77e-05	165.867	highest PALs	glutamatergic neurons
De Novo Triacylglycerol Biosynthesis	PathBank 1.0	3.07e-07	165.559	highest PALs	glutamatergic neurons
De Novo Triacylglycerol Biosynthesis TG(10(colon)0(f.slash)10(colon)0(f.slash)10(colon)0)	PathBank 1.0	3.07e-07	165.559	highest PALs	glutamatergic neurons
De Novo Triacylglycerol Biosynthesis TG(10(colon)0(f.slash)10(colon)0(f.slash)12(colon)0)	PathBank 1.0	3.07e-07	165.559	highest PALs	glutamatergic neurons
De Novo Triacylglycerol Biosynthesis TG(10(colon)0(f.slash)10(colon)0(f.slash)13(colon)0)	PathBank 1.0	3.07e-07	165.559	highest PALs	glutamatergic neurons
De Novo Triacylglycerol Biosynthesis TG(10(colon)0(f.slash)10(colon)0(f.slash)14(colon)0)	PathBank 1.0	3.07e-07	165.559	highest PALs	glutamatergic neurons
De Novo Triacylglycerol Biosynthesis TG(10(colon)0(f.slash)10(colon)0(f.slash)15(colon)0)	PathBank 1.0	3.07e-07	165.559	highest PALs	glutamatergic neurons
De Novo Triacylglycerol Biosynthesis TG(10(colon)0(f.slash)10(colon)0(f.slash)16(colon)0)	PathBank 1.0	3.07e-07	165.559	highest PALs	glutamatergic neurons
De Novo Triacylglycerol Biosynthesis TG(10(colon)0(f.slash)10(colon)0(f.slash)17(colon)0)	PathBank 1.0	3.07e-07	165.559	highest PALs	glutamatergic neurons
De Novo Triacylglycerol Biosynthesis TG(10(colon)0(f.slash)10(colon)0(f.slash)18(colon)0)	PathBank 1.0	3.07e-07	165.559	highest PALs	glutamatergic neurons
De Novo Triacylglycerol Biosynthesis TG(10(colon)0(f.slash)10(colon)0(f.slash)19(colon)0)	PathBank 1.0	3.07e-07	165.559	highest PALs	glutamatergic neurons
De Novo Triacylglycerol Biosynthesis TG(10(colon)0(f.slash)10(colon)0(f.slash)20(colon)0)	PathBank 1.0	3.07e-07	165.559	highest PALs	glutamatergic neurons
De Novo Triacylglycerol Biosynthesis TG(10(colon)0(f.slash)10(colon)0(f.slash)21(colon)0)	PathBank 1.0	3.07e-07	165.559	highest PALs	glutamatergic neurons
De Novo Triacylglycerol Biosynthesis TG(10(colon)0(f.slash)10(colon)0(f.slash)22(colon)0)	PathBank 1.0	3.07e-07	165.559	highest PALs	glutamatergic neurons
De Novo Triacylglycerol Biosynthesis TG(10(colon)0(f.slash)10(colon)0(f.slash)8(colon)0)	PathBank 1.0	3.07e-07	165.559	highest PALs	glutamatergic neurons
Felodipine Metabolism Pathway	PathBank 1.0	1.3e-07	-157.684	lowest PALs	glutamatergic neurons
HIF1Alpha_Pathway_HIF1a_Degradation	Qiagen 1.5	0.00030796	-156.387	lowest PALs	glutamatergic neurons
Benazepril Metabolism Pathway	PathBank 1.0	0.00218427	-147.643	lowest PALs	glutamatergic neurons
Cilazapril Metabolism Pathway	PathBank 1.0	0.00218427	-147.643	lowest PALs	glutamatergic neurons
Enalapril Metabolism Pathway	PathBank 1.0	0.00218427	-147.643	lowest PALs	glutamatergic neurons
Fosinopril Metabolism Pathway	PathBank 1.0	0.00218427	-147.643	lowest PALs	glutamatergic neurons
Moexipril Metabolism Pathway	PathBank 1.0	0.00218427	-147.643	lowest PALs	glutamatergic neurons
Quinapril Metabolism Pathway	PathBank 1.0	0.00218427	-147.643	lowest PALs	glutamatergic neurons
Ramipril Metabolism Pathway	PathBank 1.0	0.00218427	-147.643	lowest PALs	glutamatergic neurons
Spirapril Metabolism Pathway	PathBank 1.0	0.00218427	-147.643	lowest PALs	glutamatergic neurons
Trandolapril Metabolism Pathway	PathBank 1.0	0.00218427	-147.643	lowest PALs	glutamatergic neurons
Esomeprazole Action Pathway	PathBank 1.0	4.78e-08	-147.235	lowest PALs	glutamatergic neurons
Lansoprazole Action Pathway	PathBank 1.0	4.78e-08	-147.235	lowest PALs	glutamatergic neurons
NCI_FGF_signaling_Main_Pathway	NCI 1.2	4.81e-06	-141.507	lowest PALs	glutamatergic neurons
NCI_FGF_signaling_Pathway_(cell_migration)	NCI 1.2	1.93e-06	-138.552	lowest PALs	glutamatergic neurons
NCI_FGF_signaling_Pathway_(negative_regulation_of_apoptosis)	NCI 1.2	0.000244	-133.184	lowest PALs	glutamatergic neurons
JAK-STAT_Pathway_JAK_Degradation	Qiagen 1.5	5.2e-07	-131.614	lowest PALs	glutamatergic neurons
NCI_FGF_signaling_Pathway_(MAPKKK_cascade)	NCI 1.2	2.76e-05	-128.04	lowest PALs	glutamatergic neurons
KEGG_Amyotrophic_lateral_sclerosis_ALS__Main_Pathway	KEGG Adjusted 1.4	2.03e-08	-116.356	lowest PALs	glutamatergic neurons
NCI_ErbB1_downstream_signaling_Pathway_(lamellipodium_assembly)	NCI 1.2	1.53e-07	-109.57	lowest PALs	glutamatergic neurons
NCI_ErbB1_downstream_signaling_Pathway_(tight_junction_assembly)	NCI 1.2	8.52e-06	-109.026	lowest PALs	glutamatergic neurons
biocarta_mechanism_of_acetaminophen_activity_and_toxicity_Main_Pathway	Biocarta 1.2	1.22e-12	-107.68	lowest PALs	glutamatergic neurons
biocarta_mechanism_of_acetaminophen_activity_and_toxicity_Pathway_(fever)	Biocarta 1.2	1.22e-12	-107.68	lowest PALs	glutamatergic neurons
biocarta_mechanism_of_acetaminophen_activity_and_toxicity_Pathway_(inflammatory_response)	Biocarta 1.2	1.22e-12	-107.68	lowest PALs	glutamatergic neurons
biocarta_mechanism_of_acetaminophen_activity_and_toxicity_Pathway_(platelet_activation)	Biocarta 1.2	1.22e-12	-107.68	lowest PALs	glutamatergic neurons
biocarta_mechanism_of_acetaminophen_activity_and_toxicity_Pathway_(prostaglandin_biosynthetic_process)	Biocarta 1.2	1.22e-12	-107.68	lowest PALs	glutamatergic neurons
Esomeprazole Metabolism Pathway	PathBank 1.0	3.14e-08	-106.297	lowest PALs	glutamatergic neurons
Lansoprazole Metabolism Pathway	PathBank 1.0	3.14e-08	-106.297	lowest PALs	glutamatergic neurons
Omeprazole Metabolism Pathway	PathBank 1.0	3.14e-08	-106.297	lowest PALs	glutamatergic neurons
Pantoprazole Metabolism Pathway	PathBank 1.0	3.14e-08	-106.297	lowest PALs	glutamatergic neurons
Rabeprazole Metabolism Pathway	PathBank 1.0	3.14e-08	-106.297	lowest PALs	glutamatergic neurons
biocarta_sprouty_regulation_of_tyrosine_kinase_signals_Pathway_(cell_migration)	Biocarta 1.2	1.24e-06	-105.518	lowest PALs	glutamatergic neurons
Fosphenytoin (Antiarrhythmic) Metabolism Pathway	PathBank 1.0	3.81e-06	-105.176	lowest PALs	glutamatergic neurons
NCI_Role_of_Calcineurin_dependent_NFAT_signaling_in_lymphocytes_Pathway_(positive_T_cell_selection)	NCI 1.2	0.00205	-105.044	lowest PALs	glutamatergic neurons
biocarta_role_of_mef2d_in_t_cell_apoptosis_Pathway_(Pathway_degradation_of_CAPN2)	Biocarta 1.2	0.000171	-98.0586	lowest PALs	glutamatergic neurons
Dipyridamole (Antiplatelet) Action Pathway	PathBank 1.0	0.0171	-97.6113	lowest PALs	glutamatergic neurons
ILK_Signaling_Pathway_Epithelial_Mesenchymal_Transition	Qiagen 1.5	1.94e-08	-95.3475	lowest PALs	glutamatergic neurons
Pancreas Function - Alpha Cell	PathBank 1.0	0.00024667	-93.4407	lowest PALs	glutamatergic neurons
Pancreas Function - Delta Cell	PathBank 1.0	0.00024667	-93.4407	lowest PALs	glutamatergic neurons
PTEN_Pathway_Apoptosis	Qiagen 1.5	3.31e-07	-89.2057	lowest PALs	glutamatergic neurons
NCI_Hedgehog_signaling_events_mediated_by_Gli_proteins_Pathway_(embryonic_limb_morphogenesis)	NCI 1.2	0.000295	-86.9194	lowest PALs	glutamatergic neurons
NCI_Hedgehog_signaling_events_mediated_by_Gli_proteins_Pathway_(forebrain_development)	NCI 1.2	0.00029458	-86.9194	lowest PALs	glutamatergic neurons
KEGG_Influenza_A_Main_Pathway	KEGG Adjusted 1.4	2.04e-06	-84.4423	lowest PALs	glutamatergic neurons
Bevacizumab Action Pathway	PathBank 1.0	0.00419899	-84.2352	lowest PALs	glutamatergic neurons
mTOR_Pathway_Autophagy	Qiagen 1.5	0.000397	-81.7405	lowest PALs	glutamatergic neurons
PTEN_Pathway_Migration	Qiagen 1.5	8.46e-07	-80.8174	lowest PALs	glutamatergic neurons
reactome_Signaling_by_FGFR_Main_Pathway	Reactome 1.3	0.00099927	-78.7298	lowest PALs	glutamatergic neurons
LPS and Citrate Signaling and Inflammation	PathBank 1.0	2.11e-05	-77.6796	lowest PALs	glutamatergic neurons
NCI_Hedgehog_signaling_events_mediated_by_Gli_proteins_Main_Pathway	NCI 1.2	9.66e-06	-77.5649	lowest PALs	glutamatergic neurons
PTEN_Pathway_Synaptic_Transmission	Qiagen 1.5	4.89e-07	-77.4552	lowest PALs	glutamatergic neurons
reactome_Astrocytic_Glutamate_Glutamine_Uptake_And_Metabolism_Main_Pathway	Reactome 1.3	0.00211334	122.392	highest PALs	cerebellar neurons
PAK_Pathway_Paxillin_Disassembly	Qiagen 1.5	0.0238731	101.598	highest PALs	cerebellar neurons
HIF1Alpha_Pathway_HIF1a_Degradation	Qiagen 1.5	0.0290952	94.9332	highest PALs	cerebellar neurons
reactome_Toxicity_of_botulinum_toxin_type_B_BoNT_B__Main_Pathway	Reactome 1.3	5.15e-05	88.1551	highest PALs	cerebellar neurons
Esomeprazole Action Pathway	PathBank 1.0	0.00199145	84.1548	highest PALs	cerebellar neurons
Lansoprazole Action Pathway	PathBank 1.0	0.00199	84.1548	highest PALs	cerebellar neurons
reactome_Toxicity_of_botulinum_toxin_type_E_BoNT_E__Main_Pathway	Reactome 1.3	0.0431306	78.1403	highest PALs	cerebellar neurons
NCI_Role_of_Calcineurin_dependent_NFAT_signaling_in_lymphocytes_Pathway_(positive_T_cell_selection)	NCI 1.2	0.0368645	71.2844	highest PALs	cerebellar neurons
reactome_Amino_acid_and_oligopeptide_SLC_transporters_Main_Pathway	Reactome 1.3	0.00959582	70.7878	highest PALs	cerebellar neurons
reactome_Transport_of_inorganic_cations_anions_and_amino_acids_oligopeptides_Main_Pathway	Reactome 1.3	0.00959582	70.7878	highest PALs	cerebellar neurons
BRCA1_Pathway_E2_Responsive_Genes	Qiagen 1.5	3.3e-08	60.882	highest PALs	cerebellar neurons
NCI_ErbB4_signaling_events_Pathway_(axon_guidance)	NCI 1.2	0.0976627	57.9398	highest PALs	cerebellar neurons
NCI_ErbB4_signaling_events_Pathway_(heart_development)	NCI 1.2	0.0977	57.9398	highest PALs	cerebellar neurons
NCI_Reelin_signaling_Pathway_(long_term_memory)	NCI 1.2	0.0886	56.3689	highest PALs	cerebellar neurons
JAK-STAT_Pathway_JAK_Degradation	Qiagen 1.5	0.0353629	55.7106	highest PALs	cerebellar neurons
reactome_CaMK_IV_mediated_phosphorylation_of_CREB_Main_Pathway	Reactome 1.3	0.165488	54.0026	highest PALs	cerebellar neurons
reactome_Toxicity_of_botulinum_toxin_type_A_BoNT_A__Main_Pathway	Reactome 1.3	0.194419	47.14	highest PALs	cerebellar neurons
Vatalanib Action Pathway	PathBank 1.0	0.0898997	46.7454	highest PALs	cerebellar neurons
NCI_ErbB1_downstream_signaling_Pathway_(tight_junction_assembly)	NCI 1.2	0.0594927	46.5006	highest PALs	cerebellar neurons
NCI_Arf6_downstream_Pathway_(actin_filament_bundle_formation)	NCI 1.2	0.0930979	45.8533	highest PALs	cerebellar neurons
NCI_N_cadherin_signaling_events_Pathway_(axonogenesis)	NCI 1.2	0.228828	45.0629	highest PALs	cerebellar neurons
KEGG_Hedgehog_signaling_Main_Pathway	KEGG Adjusted 1.4	0.0175836	41.5928	highest PALs	cerebellar neurons
PTEN_Pathway_Neuronal_Survival	Qiagen 1.5	0.0165885	41.2505	highest PALs	cerebellar neurons
NCI_ErbB1_downstream_signaling_Pathway_(lamellipodium_assembly)	NCI 1.2	0.0508604	41.2089	highest PALs	cerebellar neurons
reactome_Reduction_of_cytosolic_Ca_levels_Main_Pathway	Reactome 1.3	0.16088	41.1468	highest PALs	cerebellar neurons
Sorafenib Metabolism Pathway	PathBank 1.0	0.00256327	40.9969	highest PALs	cerebellar neurons
NCI_FGF_signaling_Pathway_(cell_migration)	NCI 1.2	0.177692	39.6059	highest PALs	cerebellar neurons
NCI_Effects_of_Botulinum_toxin_Main_Pathway	NCI 1.2	0.145146	39.4373	highest PALs	cerebellar neurons
PTEN_Pathway_Migration	Qiagen 1.5	0.0176379	39.2813	highest PALs	cerebellar neurons
PTEN_Pathway_Genomic_Stability	Qiagen 1.5	0.0110071	38.4573	highest PALs	cerebellar neurons
biocarta_role_of_pi3k_subunit_p85_in_regulation_of_actin_organization_and_cell_migration_Pathway_(negative_regulation_of_actin_polymerization_and_or_depolymerization)	Biocarta 1.2	0.0902792	37.6708	highest PALs	cerebellar neurons
KEGG_Valine_leucine_and_isoleucine_biosynthesis_Main_Pathway	KEGG Adjusted 1.4	0.172855	37.4148	highest PALs	cerebellar neurons
PTEN_Pathway_Proliferation	Qiagen 1.5	0.0200044	37.1176	highest PALs	cerebellar neurons
NCI_FGF_signaling_Pathway_(MAPKKK_cascade)	NCI 1.2	0.230933	36.8594	highest PALs	cerebellar neurons
NCI_RAC1_signaling_Pathway_(regulation_of_cell_cycle)	NCI 1.2	0.285953	36.664	highest PALs	cerebellar neurons
PTEN_Pathway_Synaptic_Transmission	Qiagen 1.5	0.0183805	36.636	highest PALs	cerebellar neurons
NCI_Presenilin_action_in_Notch_and_Wnt_signaling_Pathway_(apoptosis)	NCI 1.2	0.00420465	36.5059	highest PALs	cerebellar neurons
Fosphenytoin (Antiarrhythmic) Metabolism Pathway	PathBank 1.0	0.125502	35.1751	highest PALs	cerebellar neurons
reactome_Neurofascin_interactions_Main_Pathway	Reactome 1.3	0.226514	34.8754	highest PALs	cerebellar neurons
NCI_Fc_epsilon_receptor_I_signaling_in_mast_cells_Pathway_(regulation_of_mast_cell_degranulation)	NCI 1.2	0.199598	34.3179	highest PALs	cerebellar neurons
PTEN_Pathway_DNA_Repair	Qiagen 1.5	0.0155159	34.1519	highest PALs	cerebellar neurons
Desipramine Metabolism Pathway	PathBank 1.0	0.0183723	33.7373	highest PALs	cerebellar neurons
reactome_CREB_phosphorylation_through_the_activation_of_CaMKK_Main_Pathway	Reactome 1.3	0.381643	33.5332	highest PALs	cerebellar neurons
Felodipine Metabolism Pathway	PathBank 1.0	0.268434	33.4626	highest PALs	cerebellar neurons
Kidney Function - Distal Convoluted Tubule	PathBank 1.0	0.0355958	33.3225	highest PALs	cerebellar neurons
Kidney Function - Ascending Limb of The Loop of Henle	PathBank 1.0	0.06192	33.2306	highest PALs	cerebellar neurons
KEGG_Basal_cell_carcinoma_Main_Pathway	KEGG Adjusted 1.4	0.278551	33.133	highest PALs	cerebellar neurons
Lactose Degradation	PathBank 1.0	0.0279008	33.0149	highest PALs	cerebellar neurons
Lactose Intolerance	PathBank 1.0	0.0279008	33.0149	highest PALs	cerebellar neurons
reactome_Toxicity_of_botulinum_toxin_type_C_BoNT_C__Main_Pathway	Reactome 1.3	0.343131	32.952	highest PALs	cerebellar neurons
Cimetidine Metabolism Pathway	PathBank 1.0	0.0012594	-143.653	lowest PALs	cerebellar neurons
KEGG_Lysine_biosynthesis_Main_Pathway	KEGG Adjusted 1.4	6.78e-05	-142.903	lowest PALs	cerebellar neurons
reactome_ATF6_alpha_activates_chaperone_genes_Main_Pathway	Reactome 1.3	0.00434	-137.306	lowest PALs	cerebellar neurons
reactome_negative_regulation_of_TCF_dependent_signaling_by_DVL_interacting_proteins_Main_Pathway	Reactome 1.3	0.00059	-114.594	lowest PALs	cerebellar neurons
NCI_Signaling_events_mediated_by_VEGFR1_and_VEGFR2_Pathway_(Pathway_degradation_of_AKAP1)	NCI 1.2	0.0268897	-105.911	lowest PALs	cerebellar neurons
reactome_ChREBP_activates_metabolic_gene_expression_Main_Pathway	Reactome 1.3	0.00076959	-105.491	lowest PALs	cerebellar neurons
NCI_RhoA_signaling_Pathway_(Golgi_organization)	NCI 1.2	0.0107471	-104.433	lowest PALs	cerebellar neurons
reactome_Synthesis_of_IPs_in_the_nucleus_Main_Pathway	Reactome 1.3	0.00533472	-103.549	lowest PALs	cerebellar neurons
biocarta_role_of_ppar_gamma_coactivators_in_obesity_and_thermogenesis_Main_Pathway	Biocarta 1.2	0.00368224	-101.765	lowest PALs	cerebellar neurons
biocarta_role_of_ppar_gamma_coactivators_in_obesity_and_thermogenesis_Pathway_(fat_cell_differentiation)	Biocarta 1.2	0.00368224	-101.765	lowest PALs	cerebellar neurons
NCI_PLK2_and_PLK4_events_Main_Pathway	NCI 1.2	0.00021746	-101.032	lowest PALs	cerebellar neurons
NCI_PLK2_and_PLK4_events_Pathway_(regulation_of_centriole_replication)	NCI 1.2	0.00021746	-101.032	lowest PALs	cerebellar neurons
NCI_Fanconi_anemia_Pathway_(DNA_repair)	NCI 1.2	0.00136708	-100.281	lowest PALs	cerebellar neurons
KEGG_PPAR_signaling_Main_Pathway	KEGG Adjusted 1.4	0.00167281	-98.0447	lowest PALs	cerebellar neurons
NCI_IL12_signaling_mediated_by_STAT4_Pathway_(T_helper_1_cell_differentiation)	NCI 1.2	0.0109461	-97.7088	lowest PALs	cerebellar neurons
NCI_IL12_signaling_mediated_by_STAT4_Pathway_(T_helper_2_cell_differentiation)	NCI 1.2	0.0109461	-97.7088	lowest PALs	cerebellar neurons
NCI_IL12_signaling_mediated_by_STAT4_Pathway_(natural_killer_cell_mediated_cytotoxicity)	NCI 1.2	0.0109461	-97.7088	lowest PALs	cerebellar neurons
KEGG_Thiamine_metabolism_Main_Pathway	KEGG Adjusted 1.4	0.00889706	-97.6702	lowest PALs	cerebellar neurons
NCI_Arf1_Pathway_(actin_filament_polymerization)	NCI 1.2	0.00702692	-97.1297	lowest PALs	cerebellar neurons
reactome_Plasmalogen_biosynthesis_Main_Pathway	Reactome 1.3	0.0123031	-95.4991	lowest PALs	cerebellar neurons
NCI_E_cadherin_signaling_in_the_nascent_adherens_junction_Pathway_(actin_cytoskeleton_organization)	NCI 1.2	8.31e-12	-94.9354	lowest PALs	cerebellar neurons
reactome_Folding_of_actin_by_CCT_TriC_Main_Pathway	Reactome 1.3	0.00243493	-94.2073	lowest PALs	cerebellar neurons
reactome_Interleukin_6_signaling_Main_Pathway	Reactome 1.3	0.00611678	-93.6504	lowest PALs	cerebellar neurons
NCI_Signaling_events_mediated_by_Stem_cell_factor_receptor_c_Kit__Pathway_(cell_migration)	NCI 1.2	0.00255952	-91.1046	lowest PALs	cerebellar neurons
Plasmalogen Synthesis	PathBank 1.0	0.00263855	-90.7701	lowest PALs	cerebellar neurons
biocarta_basic_mechanism_of_action_of_ppara_pparb_d_and_pparg_and_effects_on_gene_expression_Main_Pathway	Biocarta 1.2	0.00296494	-90.767	lowest PALs	cerebellar neurons
reactome_Fibronectin_matrix_formation_Main_Pathway	Reactome 1.3	0.00646967	-89.9821	lowest PALs	cerebellar neurons
reactome_Heme_biosynthesis_Main_Pathway	Reactome 1.3	0.00456779	-89.9717	lowest PALs	cerebellar neurons
reactome_cell_division_Main_Pathway	Reactome 1.3	0.00016327	-89.9533	lowest PALs	cerebellar neurons
reactome_SMAD2_3_MH2_Domain_Mutants_in_Cancer_Main_Pathway	Reactome 1.3	0.010433	-89.7017	lowest PALs	cerebellar neurons
reactome_SMAD2_3_Phosphorylation_Motif_Mutants_in_Cancer_Main_Pathway	Reactome 1.3	0.0104	-89.7017	lowest PALs	cerebellar neurons
NCI_p53_Pathway_(proteasomal_ubiquitin_dependent_protein_catabolic_process)	NCI 1.2	0.0135374	-88.6482	lowest PALs	cerebellar neurons
AHR_Pathway_CYP1A1_CYP1B1_CYP1A2_AHRR_gene_expression_via_POLR2B	Qiagen 1.5	0.00979706	-86.4831	lowest PALs	cerebellar neurons
NCI_IL4_mediated_signaling_events_Pathway_(T_cell_proliferation)	NCI 1.2	0.0361973	-86.402	lowest PALs	cerebellar neurons
NCI_IL4_mediated_signaling_events_Pathway_(T_helper_1_cell_differentiation)	NCI 1.2	0.0361973	-86.402	lowest PALs	cerebellar neurons
NCI_IL4_mediated_signaling_events_Pathway_(T_helper_2_cell_differentiation)	NCI 1.2	0.0361973	-86.402	lowest PALs	cerebellar neurons
NCI_HIF_2_alpha_transcription_factor_network_Pathway_(neuron_apoptosis)	NCI 1.2	0.0099877	-86.3487	lowest PALs	cerebellar neurons
biocarta_ifn_gamma_signaling_Main_Pathway	Biocarta 1.2	0.0006089	-85.4988	lowest PALs	cerebellar neurons
NCI_Nectin_adhesion_Pathway_(positive_regulation_of_lamellipodium_assembly)	NCI 1.2	0.0176381	-85.4068	lowest PALs	cerebellar neurons
Thiamine Metabolism	PathBank 1.0	0.0169693	-84.8746	lowest PALs	cerebellar neurons
reactome_Synthesis_of_GDP_mannose_Main_Pathway	Reactome 1.3	0.00446863	-84.8385	lowest PALs	cerebellar neurons
reactome_Activation_of_RAS_in_B_cells_Main_Pathway	Reactome 1.3	0.00410776	-84.6014	lowest PALs	cerebellar neurons
reactome_Bile_salt_and_organic_anion_SLC_transporters_Main_Pathway	Reactome 1.3	0.00130446	-84.521	lowest PALs	cerebellar neurons
NCI_Nephrin_Neph1_signaling_in_the_kidney_podocyte_Pathway_(lamellipodium_assembly)	NCI 1.2	0.0286213	-82.7537	lowest PALs	cerebellar neurons
reactome_N_glycan_trimming_in_the_ER_and_Calnexin_Calreticulin_cycle_Main_Pathway	Reactome 1.3	0.021388	-82.4481	lowest PALs	cerebellar neurons
KEGG_Regulation_of_autophagy_Main_Pathway	KEGG Adjusted 1.4	0.00580375	-82.2615	lowest PALs	cerebellar neurons
NCI_a6b1_and_a6b4_Integrin_signaling_Pathway_(proteasomal_ubiquitin_dependent_protein_catabolic_process)	NCI 1.2	0.0149259	-81.9478	lowest PALs	cerebellar neurons
Mevalonate Pathway	PathBank 1.0	0.00121643	-81.8629	lowest PALs	cerebellar neurons
reactome_Metal_ion_SLC_transporters_Main_Pathway	Reactome 1.3	0.00123191	-81.4103	lowest PALs	cerebellar neurons
NCI_CXCR4_mediated_signaling_events_Pathway_(actin_filament_depolymerization)	NCI 1.2	0.0918275	-81.3082	lowest PALs	cerebellar neurons
NCI_IL12_signaling_mediated_by_STAT4_Pathway_(T_helper_1_cell_differentiation)	NCI 1.2	2.37e-14	286.117	highest PALs	GABAergic neurons
NCI_IL12_signaling_mediated_by_STAT4_Pathway_(T_helper_2_cell_differentiation)	NCI 1.2	2.37e-14	286.117	highest PALs	GABAergic neurons
NCI_IL12_signaling_mediated_by_STAT4_Pathway_(natural_killer_cell_mediated_cytotoxicity)	NCI 1.2	2.37e-14	286.117	highest PALs	GABAergic neurons
Cimetidine Metabolism Pathway	PathBank 1.0	1.8e-08	248.345	highest PALs	GABAergic neurons
NCI_Signaling_events_mediated_by_Stem_cell_factor_receptor_c_Kit__Pathway_(megakaryocyte_differentiation)	NCI 1.2	5.88e-15	245.971	highest PALs	GABAergic neurons
reactome_Trafficking_of_GluR2_containing_AMPA_receptors_Main_Pathway	Reactome 1.3	1.56e-12	244.501	highest PALs	GABAergic neurons
NCI_Signaling_events_mediated_by_Stem_cell_factor_receptor_c_Kit__Pathway_(cell_migration)	NCI 1.2	4.39e-16	239.184	highest PALs	GABAergic neurons
NCI_Signaling_events_mediated_by_Stem_cell_factor_receptor_c_Kit__Pathway_(actin_filament_polymerization)	NCI 1.2	3.74e-16	238.696	highest PALs	GABAergic neurons
NCI_Signaling_events_mediated_by_Stem_cell_factor_receptor_c_Kit__Pathway_(cell_proliferation)	NCI 1.2	3.91e-12	225.441	highest PALs	GABAergic neurons
reactome_CHL1_interactions_Main_Pathway	Reactome 1.3	3.24e-10	220.961	highest PALs	GABAergic neurons
NCI_Reelin_signaling_Pathway_(long_term_memory)	NCI 1.2	1.52e-11	219.005	highest PALs	GABAergic neurons
KEGG_PPAR_signaling_Main_Pathway	KEGG Adjusted 1.4	2.07e-12	215.369	highest PALs	GABAergic neurons
reactome_Alpha_oxidation_of_phytanate_Main_Pathway	Reactome 1.3	2.11e-12	214.444	highest PALs	GABAergic neurons
reactome_TWIK_related_potassium_channel_TREK__Main_Pathway	Reactome 1.3	2.19e-12	213.702	highest PALs	GABAergic neurons
biocarta_role_of_ppar_gamma_coactivators_in_obesity_and_thermogenesis_Main_Pathway	Biocarta 1.2	1.18e-09	210.373	highest PALs	GABAergic neurons
biocarta_role_of_ppar_gamma_coactivators_in_obesity_and_thermogenesis_Pathway_(fat_cell_differentiation)	Biocarta 1.2	1.18e-09	210.373	highest PALs	GABAergic neurons
NCI_Nectin_adhesion_Pathway_(positive_regulation_of_lamellipodium_assembly)	NCI 1.2	3.14e-09	210.349	highest PALs	GABAergic neurons
NCI_RhoA_signaling_Pathway_(Golgi_organization)	NCI 1.2	2.55e-07	209.07	highest PALs	GABAergic neurons
NCI_N_cadherin_signaling_events_Pathway_(axonogenesis)	NCI 1.2	1.5e-08	209.048	highest PALs	GABAergic neurons
reactome_Histamine_receptors_Main_Pathway	Reactome 1.3	1.2e-14	208.325	highest PALs	GABAergic neurons
NCI_Signaling_events_mediated_by_VEGFR1_and_VEGFR2_Pathway_(Pathway_degradation_of_AKAP1)	NCI 1.2	1.21e-05	208.021	highest PALs	GABAergic neurons
biocarta_the_igf_1_receptor_and_longevity_Pathway_(superoxide_release)	Biocarta 1.2	2.94e-11	207.905	highest PALs	GABAergic neurons
reactome_EGFR_interacts_with_phospholipase_C_gamma_Main_Pathway	Reactome 1.3	1.27e-11	207.784	highest PALs	GABAergic neurons
Malate-Aspartate Shuttle	PathBank 1.0	4.99e-09	205.903	highest PALs	GABAergic neurons
reactome_Nicotinate_metabolism_Main_Pathway	Reactome 1.3	3.53e-10	205.25	highest PALs	GABAergic neurons
reactome_Arachidonate_production_from_DAG_Main_Pathway	Reactome 1.3	2.06e-09	203.951	highest PALs	GABAergic neurons
NCI_Caspase_Cascade_in_Apoptosis_Pathway_(positive_regulation_of_apoptosis)	NCI 1.2	1.91e-11	203.809	highest PALs	GABAergic neurons
NCI_ErbB1_downstream_signaling_Pathway_(cytoskeleton_organization)	NCI 1.2	8.71e-08	203.244	highest PALs	GABAergic neurons
NCI_LKB1_signaling_events_Pathway_(chromatin_remodeling)	NCI 1.2	3.82e-07	203.168	highest PALs	GABAergic neurons
NCI_CXCR4_mediated_signaling_events_Pathway_(positive_regulation_of_lamellipodium_assembly)	NCI 1.2	4.04e-08	202.225	highest PALs	GABAergic neurons
reactome_Mitochondrial_transcription_initiation_Main_Pathway	Reactome 1.3	1.09e-10	202.208	highest PALs	GABAergic neurons
reactome_Adenylate_cyclase_activating_Main_Pathway	Reactome 1.3	2.53e-11	202.114	highest PALs	GABAergic neurons
NCI_Plexin_D1_Signaling_Pathway_(endothelial_cell_migration)	NCI 1.2	5.73e-09	201.956	highest PALs	GABAergic neurons
reactome_Transport_of_fatty_acids_Main_Pathway	Reactome 1.3	3.59e-10	201.811	highest PALs	GABAergic neurons
reactome_Role_of_second_messengers_in_netrin_1_signaling_Main_Pathway	Reactome 1.3	2.42e-15	201.677	highest PALs	GABAergic neurons
mTOR_Pathway_Mitochondria_Proliferation_and_Function	Qiagen 1.5	9.7e-08	201.224	highest PALs	GABAergic neurons
reactome_Opioid_Signalling_Main_Pathway	Reactome 1.3	4.84e-15	200.929	highest PALs	GABAergic neurons
reactome_N_Glycan_antennae_elongation_Main_Pathway	Reactome 1.3	8.11e-14	200.923	highest PALs	GABAergic neurons
De Novo Triacylglycerol Biosynthesis	PathBank 1.0	5.61e-10	199.442	highest PALs	GABAergic neurons
De Novo Triacylglycerol Biosynthesis TG(10(colon)0(f.slash)10(colon)0(f.slash)10(colon)0)	PathBank 1.0	5.61e-10	199.442	highest PALs	GABAergic neurons
De Novo Triacylglycerol Biosynthesis TG(10(colon)0(f.slash)10(colon)0(f.slash)12(colon)0)	PathBank 1.0	5.61e-10	199.442	highest PALs	GABAergic neurons
De Novo Triacylglycerol Biosynthesis TG(10(colon)0(f.slash)10(colon)0(f.slash)13(colon)0)	PathBank 1.0	5.61e-10	199.442	highest PALs	GABAergic neurons
De Novo Triacylglycerol Biosynthesis TG(10(colon)0(f.slash)10(colon)0(f.slash)14(colon)0)	PathBank 1.0	5.61e-10	199.442	highest PALs	GABAergic neurons
De Novo Triacylglycerol Biosynthesis TG(10(colon)0(f.slash)10(colon)0(f.slash)15(colon)0)	PathBank 1.0	5.61e-10	199.442	highest PALs	GABAergic neurons
De Novo Triacylglycerol Biosynthesis TG(10(colon)0(f.slash)10(colon)0(f.slash)16(colon)0)	PathBank 1.0	5.61e-10	199.442	highest PALs	GABAergic neurons
De Novo Triacylglycerol Biosynthesis TG(10(colon)0(f.slash)10(colon)0(f.slash)17(colon)0)	PathBank 1.0	5.61e-10	199.442	highest PALs	GABAergic neurons
De Novo Triacylglycerol Biosynthesis TG(10(colon)0(f.slash)10(colon)0(f.slash)18(colon)0)	PathBank 1.0	5.61e-10	199.442	highest PALs	GABAergic neurons
De Novo Triacylglycerol Biosynthesis TG(10(colon)0(f.slash)10(colon)0(f.slash)19(colon)0)	PathBank 1.0	5.61e-10	199.442	highest PALs	GABAergic neurons
De Novo Triacylglycerol Biosynthesis TG(10(colon)0(f.slash)10(colon)0(f.slash)20(colon)0)	PathBank 1.0	5.61e-10	199.442	highest PALs	GABAergic neurons
De Novo Triacylglycerol Biosynthesis TG(10(colon)0(f.slash)10(colon)0(f.slash)21(colon)0)	PathBank 1.0	5.61e-10	199.442	highest PALs	GABAergic neurons
Cetuximab Action Pathway	PathBank 1.0	1.52e-10	-318.465	lowest PALs	GABAergic neurons
Gefitinib Action Pathway	PathBank 1.0	1.52e-10	-318.465	lowest PALs	GABAergic neurons
Panitumumab Action Pathway	PathBank 1.0	1.52e-10	-318.465	lowest PALs	GABAergic neurons
Trastuzumab Action Pathway	PathBank 1.0	1.52e-10	-318.465	lowest PALs	GABAergic neurons
Felodipine Metabolism Pathway	PathBank 1.0	6.29e-15	-229.451	lowest PALs	GABAergic neurons
Vatalanib Action Pathway	PathBank 1.0	1.23e-11	-183.133	lowest PALs	GABAergic neurons
HIF1Alpha_Pathway_HIF1a_Degradation	Qiagen 1.5	2.44e-05	-182.504	lowest PALs	GABAergic neurons
Benazepril Metabolism Pathway	PathBank 1.0	0.000202	-178.75	lowest PALs	GABAergic neurons
Cilazapril Metabolism Pathway	PathBank 1.0	0.00020154	-178.75	lowest PALs	GABAergic neurons
Enalapril Metabolism Pathway	PathBank 1.0	0.00020154	-178.75	lowest PALs	GABAergic neurons
Fosinopril Metabolism Pathway	PathBank 1.0	0.00020154	-178.75	lowest PALs	GABAergic neurons
Moexipril Metabolism Pathway	PathBank 1.0	0.00020154	-178.75	lowest PALs	GABAergic neurons
Quinapril Metabolism Pathway	PathBank 1.0	0.00020154	-178.75	lowest PALs	GABAergic neurons
Ramipril Metabolism Pathway	PathBank 1.0	0.00020154	-178.75	lowest PALs	GABAergic neurons
Spirapril Metabolism Pathway	PathBank 1.0	0.00020154	-178.75	lowest PALs	GABAergic neurons
Trandolapril Metabolism Pathway	PathBank 1.0	0.00020154	-178.75	lowest PALs	GABAergic neurons
NCI_FGF_signaling_Pathway_(negative_regulation_of_apoptosis)	NCI 1.2	1.51e-06	-173.838	lowest PALs	GABAergic neurons
NCI_FGF_signaling_Pathway_(MAPKKK_cascade)	NCI 1.2	4.1e-07	-154.093	lowest PALs	GABAergic neurons
NCI_FGF_signaling_Main_Pathway	NCI 1.2	8.9e-07	-151.853	lowest PALs	GABAergic neurons
JAK-STAT_Pathway_JAK_Degradation	Qiagen 1.5	1.72e-08	-147.421	lowest PALs	GABAergic neurons
Bevacizumab Action Pathway	PathBank 1.0	6.85e-07	-145.008	lowest PALs	GABAergic neurons
Abciximab Action Pathway	PathBank 1.0	1.39e-14	-144.741	lowest PALs	GABAergic neurons
Eptifibatide Action Pathway	PathBank 1.0	1.39e-14	-144.741	lowest PALs	GABAergic neurons
Tirofiban Action Pathway	PathBank 1.0	1.39e-14	-144.741	lowest PALs	GABAergic neurons
Esomeprazole Action Pathway	PathBank 1.0	1.02e-07	-143.657	lowest PALs	GABAergic neurons
Lansoprazole Action Pathway	PathBank 1.0	1.02e-07	-143.657	lowest PALs	GABAergic neurons
biocarta_role_of_mef2d_in_t_cell_apoptosis_Pathway_(Pathway_degradation_of_CAPN2)	Biocarta 1.2	4.57e-08	-141.634	lowest PALs	GABAergic neurons
NCI_FGF_signaling_Pathway_(cell_migration)	NCI 1.2	1.75e-06	-139.102	lowest PALs	GABAergic neurons
Dipyridamole (Antiplatelet) Action Pathway	PathBank 1.0	0.000732	-137.84	lowest PALs	GABAergic neurons
NCI_ErbB1_downstream_signaling_Pathway_(tight_junction_assembly)	NCI 1.2	6.02e-08	-132.121	lowest PALs	GABAergic neurons
NCI_Role_of_Calcineurin_dependent_NFAT_signaling_in_lymphocytes_Pathway_(positive_T_cell_selection)	NCI 1.2	0.00010341	-131.941	lowest PALs	GABAergic neurons
biocarta_sprouty_regulation_of_tyrosine_kinase_signals_Pathway_(cell_migration)	Biocarta 1.2	3.17e-09	-128.207	lowest PALs	GABAergic neurons
ILK_Signaling_Pathway_Epithelial_Mesenchymal_Transition	Qiagen 1.5	7.5e-13	-120.609	lowest PALs	GABAergic neurons
Pancreas Function - Alpha Cell	PathBank 1.0	2.67e-06	-119.2	lowest PALs	GABAergic neurons
Pancreas Function - Delta Cell	PathBank 1.0	2.67e-06	-119.2	lowest PALs	GABAergic neurons
Fosphenytoin (Antiarrhythmic) Metabolism Pathway	PathBank 1.0	1.52e-07	-119.146	lowest PALs	GABAergic neurons
NCI_ErbB1_downstream_signaling_Pathway_(lamellipodium_assembly)	NCI 1.2	1.53e-08	-117.863	lowest PALs	GABAergic neurons
NCI_Fc_epsilon_receptor_I_signaling_in_mast_cells_Pathway_(regulation_of_mast_cell_degranulation)	NCI 1.2	1.12e-05	-116.584	lowest PALs	GABAergic neurons
KEGG_Amyotrophic_lateral_sclerosis_ALS__Main_Pathway	KEGG Adjusted 1.4	6.48e-08	-112.225	lowest PALs	GABAergic neurons
Erlotinib Action Pathway	PathBank 1.0	1.52e-10	-106.155	lowest PALs	GABAergic neurons
KEGG_Influenza_A_Main_Pathway	KEGG Adjusted 1.4	5.73e-08	-96.1968	lowest PALs	GABAergic neurons
mTOR_Pathway_Autophagy	Qiagen 1.5	3.54e-05	-95.2338	lowest PALs	GABAergic neurons
PTEN_Pathway_Protein_Synthesis	Qiagen 1.5	6.09e-05	-95.0413	lowest PALs	GABAergic neurons
PTEN_Pathway_Apoptosis	Qiagen 1.5	5.37e-08	-94.88	lowest PALs	GABAergic neurons
LPS and Citrate Signaling and Inflammation	PathBank 1.0	2.73e-07	-93.5477	lowest PALs	GABAergic neurons
NCI_TCR_signaling_in_naive_CD8_T_cells_Main_Pathway	NCI 1.2	1.07e-10	-87.2221	lowest PALs	GABAergic neurons
NCI_Hedgehog_signaling_events_mediated_by_Gli_proteins_Pathway_(embryonic_limb_morphogenesis)	NCI 1.2	0.000314	-86.5184	lowest PALs	GABAergic neurons
NCI_Hedgehog_signaling_events_mediated_by_Gli_proteins_Pathway_(forebrain_development)	NCI 1.2	0.000314	-86.5184	lowest PALs	GABAergic neurons
GSK3_Signaling_Pathway_Protein_Synthesis	Qiagen 1.5	9.6e-10	-85.6834	lowest PALs	GABAergic neurons
NCI_Hedgehog_signaling_events_mediated_by_Gli_proteins_Main_Pathway	NCI 1.2	1.41e-06	-84.4035	lowest PALs	GABAergic neurons
Cetuximab Action Pathway	PathBank 1.0	0.00086829	167.89	highest PALs	basket cells
Gefitinib Action Pathway	PathBank 1.0	0.00086829	167.89	highest PALs	basket cells
Panitumumab Action Pathway	PathBank 1.0	0.00086829	167.89	highest PALs	basket cells
Trastuzumab Action Pathway	PathBank 1.0	0.00086829	167.89	highest PALs	basket cells
NCI_FGF_signaling_Pathway_(negative_regulation_of_apoptosis)	NCI 1.2	0.00037941	129.072	highest PALs	basket cells
HIF1Alpha_Pathway_HIF1a_Degradation	Qiagen 1.5	0.00557223	120.427	highest PALs	basket cells
NCI_Role_of_Calcineurin_dependent_NFAT_signaling_in_lymphocytes_Pathway_(positive_T_cell_selection)	NCI 1.2	0.00042392	119.93	highest PALs	basket cells
NCI_FGF_signaling_Main_Pathway	NCI 1.2	0.00038426	110.295	highest PALs	basket cells
JAK-STAT_Pathway_JAK_Degradation	Qiagen 1.5	3.44e-05	109.021	highest PALs	basket cells
NCI_FGF_signaling_Pathway_(MAPKKK_cascade)	NCI 1.2	0.00109	100.066	highest PALs	basket cells
NCI_FGF_signaling_Pathway_(cell_migration)	NCI 1.2	0.00131	94.0795	highest PALs	basket cells
Benazepril Metabolism Pathway	PathBank 1.0	0.0841011	83.4828	highest PALs	basket cells
Cilazapril Metabolism Pathway	PathBank 1.0	0.0841011	83.4828	highest PALs	basket cells
Enalapril Metabolism Pathway	PathBank 1.0	0.0841011	83.4828	highest PALs	basket cells
Fosinopril Metabolism Pathway	PathBank 1.0	0.0841011	83.4828	highest PALs	basket cells
Moexipril Metabolism Pathway	PathBank 1.0	0.0841011	83.4828	highest PALs	basket cells
Quinapril Metabolism Pathway	PathBank 1.0	0.0841011	83.4828	highest PALs	basket cells
Ramipril Metabolism Pathway	PathBank 1.0	0.0841011	83.4828	highest PALs	basket cells
Spirapril Metabolism Pathway	PathBank 1.0	0.0841011	83.4828	highest PALs	basket cells
Trandolapril Metabolism Pathway	PathBank 1.0	0.0841011	83.4828	highest PALs	basket cells
biocarta_role_of_mef2d_in_t_cell_apoptosis_Pathway_(Pathway_degradation_of_CAPN2)	Biocarta 1.2	0.00160583	82.482	highest PALs	basket cells
KEGG_Maturity_onset_diabetes_of_the_young_Main_Pathway	KEGG Adjusted 1.4	0.00037646	81.3359	highest PALs	basket cells
reactome_Regulation_of_gene_expression_in_late_stage_branching_morphogenesis_pancreatic_bud_precursor_cells_Main_Pathway	Reactome 1.3	0.00037646	81.3359	highest PALs	basket cells
Fosphenytoin (Antiarrhythmic) Metabolism Pathway	PathBank 1.0	0.00039746	80.9341	highest PALs	basket cells
KEGG_Amyotrophic_lateral_sclerosis_ALS__Main_Pathway	KEGG Adjusted 1.4	0.0001131	80.6869	highest PALs	basket cells
PTEN_Pathway_Neuronal_Survival	Qiagen 1.5	3.12e-06	79.6996	highest PALs	basket cells
NCI_Arf6_downstream_Pathway_(actin_filament_bundle_formation)	NCI 1.2	0.00421907	77.9358	highest PALs	basket cells
NCI_ErbB1_downstream_signaling_Pathway_(lamellipodium_assembly)	NCI 1.2	0.00021151	77.8313	highest PALs	basket cells
NCI_Signaling_events_mediated_by_Stem_cell_factor_receptor_c_Kit__Pathway_(response_to_radiation)	NCI 1.2	0.00137549	77.4914	highest PALs	basket cells
PTEN_Pathway_Migration	Qiagen 1.5	8.97e-06	73.0269	highest PALs	basket cells
Bevacizumab Action Pathway	PathBank 1.0	0.0132	73.0221	highest PALs	basket cells
NCI_ErbB1_downstream_signaling_Pathway_(tight_junction_assembly)	NCI 1.2	0.00325	72.4543	highest PALs	basket cells
NCI_Fc_epsilon_receptor_I_signaling_in_mast_cells_Pathway_(regulation_of_mast_cell_degranulation)	NCI 1.2	0.00707806	71.8677	highest PALs	basket cells
PTEN_Pathway_Proliferation	Qiagen 1.5	9.25e-06	70.2861	highest PALs	basket cells
PTEN_Pathway_Genomic_Stability	Qiagen 1.5	3.23e-06	69.9333	highest PALs	basket cells
reactome_Signaling_by_FGFR_Main_Pathway	Reactome 1.3	0.00394	69.0535	highest PALs	basket cells
PTEN_Pathway_Synaptic_Transmission	Qiagen 1.5	9.31e-06	68.4271	highest PALs	basket cells
mTOR_Pathway_Autophagy	Qiagen 1.5	0.00341604	67.6781	highest PALs	basket cells
NCI_Signaling_events_mediated_by_Stem_cell_factor_receptor_c_Kit__Pathway_(cell_migration)	NCI 1.2	0.0279372	66.5261	highest PALs	basket cells
NCI_Signaling_events_mediated_by_Stem_cell_factor_receptor_c_Kit__Pathway_(megakaryocyte_differentiation)	NCI 1.2	0.0403601	66.2916	highest PALs	basket cells
KEGG_Influenza_A_Main_Pathway	KEGG Adjusted 1.4	0.000238	65.6144	highest PALs	basket cells
PTEN_Pathway_DNA_Repair	Qiagen 1.5	2.96e-06	65.4739	highest PALs	basket cells
PTEN_Pathway_Protein_Synthesis	Qiagen 1.5	0.00793	63.2009	highest PALs	basket cells
Mitochondrial_Apoptosis_Pathway_DNA_Fragmentation	Qiagen 1.5	0.000191	59.5706	highest PALs	basket cells
Circadian_Pathway	Qiagen 1.5	0.00075861	57.8026	highest PALs	basket cells
biocarta_sprouty_regulation_of_tyrosine_kinase_signals_Pathway_(cell_migration)	Biocarta 1.2	0.00873	57.5057	highest PALs	basket cells
ILK_Signaling_Pathway_Epithelial_Mesenchymal_Transition	Qiagen 1.5	0.000923	56.7715	highest PALs	basket cells
Erlotinib Action Pathway	PathBank 1.0	0.00086829	55.9633	highest PALs	basket cells
NCI_Signaling_events_mediated_by_Stem_cell_factor_receptor_c_Kit__Pathway_(actin_filament_polymerization)	NCI 1.2	0.0743992	53.8064	highest PALs	basket cells
NCI_Signaling_events_mediated_by_Stem_cell_factor_receptor_c_Kit__Pathway_(cell_proliferation)	NCI 1.2	0.107405	53.3996	highest PALs	basket cells
NCI_CXCR4_mediated_signaling_events_Pathway_(actin_filament_depolymerization)	NCI 1.2	5.53e-06	-217.357	lowest PALs	basket cells
reactome_ATF6_alpha_activates_chaperone_genes_Main_Pathway	Reactome 1.3	5.15e-05	-194.141	lowest PALs	basket cells
NCI_CDC42_signaling_events_Pathway_(cell_proliferation)	NCI 1.2	8.48e-05	-185.931	lowest PALs	basket cells
NCI_CDC42_signaling_events_Pathway_(cytokinesis)	NCI 1.2	8.48e-05	-185.931	lowest PALs	basket cells
KEGG_Lysine_biosynthesis_Main_Pathway	KEGG Adjusted 1.4	6.11e-07	-178.169	lowest PALs	basket cells
NCI_RhoA_signaling_Pathway_(Pathway_positive_regulation_of_NF_kappaB_transcription_factor_activity_via_RHOA)	NCI 1.2	0.000201	-173.777	lowest PALs	basket cells
NCI_Stabilization_and_expansion_of_the_E_cadherin_adherens_junction_Pathway_(actin_cytoskeleton_organization)	NCI 1.2	9.17e-07	-169.941	lowest PALs	basket cells
NCI_Osteopontin_mediated_events_Pathway_(ruffle_organization)	NCI 1.2	4.17e-06	-169.691	lowest PALs	basket cells
NCI_Nectin_adhesion_Pathway_(positive_regulation_of_JNK_cascade)	NCI 1.2	2.93e-06	-168.984	lowest PALs	basket cells
NCI_E_cadherin_signaling_in_the_nascent_adherens_junction_Pathway_(regulation_of_calcium_dependent_cell_cell_adhesion)	NCI 1.2	1.03e-06	-168.507	lowest PALs	basket cells
NCI_Stabilization_and_expansion_of_the_E_cadherin_adherens_junction_Pathway_(Wnt_receptor_signaling_pathway)	NCI 1.2	1.12e-06	-167.189	lowest PALs	basket cells
NCI_Stabilization_and_expansion_of_the_E_cadherin_adherens_junction_Pathway_(cortical_microtubule_organization)	NCI 1.2	1.12e-06	-167.189	lowest PALs	basket cells
NCI_Stabilization_and_expansion_of_the_E_cadherin_adherens_junction_Pathway_(epithelial_cell_differentiation)	NCI 1.2	1.12e-06	-167.189	lowest PALs	basket cells
biocarta_rho_cell_motility_signaling_Pathway_(focal_adhesion_formation)	Biocarta 1.2	3.57e-06	-166.434	lowest PALs	basket cells
reactome_Astrocytic_Glutamate_Glutamine_Uptake_And_Metabolism_Main_Pathway	Reactome 1.3	2.8e-05	-166.171	lowest PALs	basket cells
reactome_Interleukin_6_signaling_Main_Pathway	Reactome 1.3	9.88e-07	-165.927	lowest PALs	basket cells
NCI_Nongenotropic_Androgen_signaling_Pathway_(actin_cytoskeleton_reorganization)	NCI 1.2	1.8e-05	-164.703	lowest PALs	basket cells
NCI_DNA_PK_pathway_in_nonhomologous_end_joining_Pathway_(double_strand_break_repair_via_homologous_recombination)	NCI 1.2	9.69e-06	-164.043	lowest PALs	basket cells
reactome_PI3K_events_in_ERBB2_signaling_Main_Pathway	Reactome 1.3	6.16e-05	-162.908	lowest PALs	basket cells
NCI_N_cadherin_signaling_events_Pathway_(osteoblast_differentiation)	NCI 1.2	1.04e-05	-155.204	lowest PALs	basket cells
reactome_Progressive_trimming_of_alpha_1_2_linked_mannose_residues_from_Man9_8_7GlcNAc2_to_produce_Man5GlcNAc2_Main_Pathway	Reactome 1.3	9.44e-05	-154.097	lowest PALs	basket cells
NCI_IL4_mediated_signaling_events_Pathway_(T_cell_proliferation)	NCI 1.2	0.000176	-154.02	lowest PALs	basket cells
NCI_IL4_mediated_signaling_events_Pathway_(T_helper_1_cell_differentiation)	NCI 1.2	0.000176	-154.02	lowest PALs	basket cells
NCI_IL4_mediated_signaling_events_Pathway_(T_helper_2_cell_differentiation)	NCI 1.2	0.000176	-154.02	lowest PALs	basket cells
NCI_N_cadherin_signaling_events_Pathway_(apoptosis)	NCI 1.2	6.45e-06	-153.855	lowest PALs	basket cells
reactome_Plasmalogen_biosynthesis_Main_Pathway	Reactome 1.3	5.27e-05	-153.54	lowest PALs	basket cells
NCI_E_cadherin_signaling_in_the_nascent_adherens_junction_Pathway_(regulation_of_cell_cell_adhesion)	NCI 1.2	6.93e-05	-151.536	lowest PALs	basket cells
NCI_Arf1_Pathway_(actin_filament_polymerization)	NCI 1.2	2.42e-05	-151.414	lowest PALs	basket cells
NCI_Arf6_downstream_Pathway_(regulation_of_axonogenesis)	NCI 1.2	4.03e-06	-151.215	lowest PALs	basket cells
NCI_Arf6_downstream_Pathway_(ruffle_organization)	NCI 1.2	4.03e-06	-151.215	lowest PALs	basket cells
NCI_ErbB4_signaling_events_Pathway_(axon_guidance)	NCI 1.2	1.34e-05	-151.142	lowest PALs	basket cells
NCI_ErbB4_signaling_events_Pathway_(heart_development)	NCI 1.2	1.34e-05	-151.142	lowest PALs	basket cells
reactome_Processing_of_DNA_ends_prior_to_end_rejoining_Main_Pathway	Reactome 1.3	3.61e-05	-150.098	lowest PALs	basket cells
WNT_Pathway_Cytoskeletal_Rearrangement	Qiagen 1.5	5.01e-05	-149.027	lowest PALs	basket cells
NCI_N_cadherin_signaling_events_Pathway_(actin_filament_polymerization)	NCI 1.2	1.06e-05	-148.102	lowest PALs	basket cells
KEGG_Thiamine_metabolism_Main_Pathway	KEGG Adjusted 1.4	7.61e-05	-147.113	lowest PALs	basket cells
Glucocorticoid_Receptor_Signaling_Pathway_Histone_Deacetylation	Qiagen 1.5	0.000599	-146.911	lowest PALs	basket cells
NCI_Stabilization_and_expansion_of_the_E_cadherin_adherens_junction_Pathway_(establishment_of_epithelial_cell_apical_basal_polarity)	NCI 1.2	1.04e-05	-145.984	lowest PALs	basket cells
biocarta_pten_dependent_cell_cycle_arrest_and_apoptosis_Pathway_(cell_survival)	Biocarta 1.2	2.22e-05	-145.935	lowest PALs	basket cells
NCI_Arf6_trafficking_events_Pathway_(endocytosis)	NCI 1.2	5.46e-05	-145.572	lowest PALs	basket cells
NCI_N_cadherin_signaling_events_Pathway_(lamellipodium_assembly)	NCI 1.2	2.27e-05	-145.538	lowest PALs	basket cells
NCI_Arf6_trafficking_events_Pathway_(membrane_fusion)	NCI 1.2	8.82e-06	-145.084	lowest PALs	basket cells
NCI_Stabilization_and_expansion_of_the_E_cadherin_adherens_junction_Pathway_(regulation_of_cell_cell_adhesion)	NCI 1.2	2.91e-06	-144.81	lowest PALs	basket cells
NCI_RhoA_signaling_Pathway_(actin_cytoskeleton_organization)	NCI 1.2	0.000478	-144.596	lowest PALs	basket cells
NCI_N_cadherin_signaling_events_Pathway_(axon_guidance)	NCI 1.2	2.47e-05	-144.094	lowest PALs	basket cells
NCI_N_cadherin_signaling_events_Pathway_(cardiac_muscle_tissue_morphogenesis)	NCI 1.2	2.47e-05	-144.094	lowest PALs	basket cells
NCI_N_cadherin_signaling_events_Pathway_(cortical_microtubule_organization)	NCI 1.2	2.47e-05	-144.094	lowest PALs	basket cells
NCI_N_cadherin_signaling_events_Pathway_(endothelial_cell_proliferation)	NCI 1.2	2.47e-05	-144.094	lowest PALs	basket cells
NCI_N_cadherin_signaling_events_Pathway_(long_term_synaptic_potentiation)	NCI 1.2	2.47e-05	-144.094	lowest PALs	basket cells
NCI_N_cadherin_signaling_events_Pathway_(protein_transport_into_membrane_raft)	NCI 1.2	2.47e-05	-144.094	lowest PALs	basket cells
Cimetidine Metabolism Pathway	PathBank 1.0	1.95e-05	189.535	highest PALs	medium spiny neurons
NCI_Ephrin_A_reverse_signaling_Pathway_(MAPKKK_cascade)	NCI 1.2	6.54e-05	167.978	highest PALs	medium spiny neurons
NCI_Ephrin_A_reverse_signaling_Pathway_(neuron_projection_morphogenesis)	NCI 1.2	6.54e-05	167.978	highest PALs	medium spiny neurons
reactome_Dopamine_receptors_Main_Pathway	Reactome 1.3	5.39e-32	167.945	highest PALs	medium spiny neurons
reactome_Toxicity_of_botulinum_toxin_type_A_BoNT_A__Main_Pathway	Reactome 1.3	8.21e-06	160.662	highest PALs	medium spiny neurons
Succinate Signalling	PathBank 1.0	5.98e-06	150.089	highest PALs	medium spiny neurons
reactome_Regulation_of_Commissural_axon_pathfinding_by_Slit_and_Robo_Main_Pathway	Reactome 1.3	7.93e-05	144.74	highest PALs	medium spiny neurons
reactome_Opioid_Signalling_Main_Pathway	Reactome 1.3	8.81e-08	139.325	highest PALs	medium spiny neurons
NCI_EPHA_forward_signaling_Pathway_(actin_filament_depolymerization)	NCI 1.2	3.48e-05	138.847	highest PALs	medium spiny neurons
NCI_Ephrin_A_reverse_signaling_Main_Pathway	NCI 1.2	0.000327	138.511	highest PALs	medium spiny neurons
NCI_Ephrin_A_reverse_signaling_Pathway_(beta_integrin_mediated_adhesion)	NCI 1.2	0.000327	138.511	highest PALs	medium spiny neurons
reactome_Trafficking_of_GluR2_containing_AMPA_receptors_Main_Pathway	Reactome 1.3	0.00011918	135.245	highest PALs	medium spiny neurons
NCI_Signaling_events_mediated_by_VEGFR1_and_VEGFR2_Pathway_(Pathway_degradation_of_AKAP1)	NCI 1.2	0.00804814	126.696	highest PALs	medium spiny neurons
reactome_Progressive_trimming_of_alpha_1_2_linked_mannose_residues_from_Man9_8_7GlcNAc2_to_produce_Man5GlcNAc2_Main_Pathway	Reactome 1.3	0.0014629	125.877	highest PALs	medium spiny neurons
reactome_Plasmalogen_biosynthesis_Main_Pathway	Reactome 1.3	0.00114219	123.849	highest PALs	medium spiny neurons
NCI_IL12_signaling_mediated_by_STAT4_Pathway_(T_helper_1_cell_differentiation)	NCI 1.2	0.00125305	123.678	highest PALs	medium spiny neurons
NCI_IL12_signaling_mediated_by_STAT4_Pathway_(T_helper_2_cell_differentiation)	NCI 1.2	0.00125305	123.678	highest PALs	medium spiny neurons
NCI_IL12_signaling_mediated_by_STAT4_Pathway_(natural_killer_cell_mediated_cytotoxicity)	NCI 1.2	0.00125305	123.678	highest PALs	medium spiny neurons
reactome_Trafficking_of_AMPA_receptors_Main_Pathway	Reactome 1.3	0.00010208	117.381	highest PALs	medium spiny neurons
KEGG_Thiamine_metabolism_Main_Pathway	KEGG Adjusted 1.4	0.0022632	113.869	highest PALs	medium spiny neurons
NCI_Signaling_events_mediated_by_focal_adhesion_kinase_Pathway_(apoptosis)	NCI 1.2	0.00578789	109.278	highest PALs	medium spiny neurons
reactome_negative_regulation_of_TCF_dependent_signaling_by_DVL_interacting_proteins_Main_Pathway	Reactome 1.3	0.00117335	108.291	highest PALs	medium spiny neurons
reactome_Toxicity_of_botulinum_toxin_type_E_BoNT_E__Main_Pathway	Reactome 1.3	0.00512525	107.959	highest PALs	medium spiny neurons
NCI_Reelin_signaling_Pathway_(long_term_memory)	NCI 1.2	0.00132886	105.899	highest PALs	medium spiny neurons
reactome_TWIK_related_potassium_channel_TREK__Main_Pathway	Reactome 1.3	0.0007227	104.689	highest PALs	medium spiny neurons
Acrivastine H1-Antihistamine Action	PathBank 1.0	0.00215675	104.21	highest PALs	medium spiny neurons
Alcaftadine H1-Antihistamine Action	PathBank 1.0	0.00215675	104.21	highest PALs	medium spiny neurons
Alimemazine H1-Antihistamine Action	PathBank 1.0	0.00215675	104.21	highest PALs	medium spiny neurons
Antazoline H1-Antihistamine Action	PathBank 1.0	0.00215675	104.21	highest PALs	medium spiny neurons
Astemizole H1-Antihistamine Action	PathBank 1.0	0.00215675	104.21	highest PALs	medium spiny neurons
Azatadine H1-Antihistamine Action	PathBank 1.0	0.00215675	104.21	highest PALs	medium spiny neurons
Azelastine H1-Antihistamine Action	PathBank 1.0	0.00215675	104.21	highest PALs	medium spiny neurons
Bamipine H1-Antihistamine Action	PathBank 1.0	0.00215675	104.21	highest PALs	medium spiny neurons
Bepotastine H1-Antihistamine Action	PathBank 1.0	0.00215675	104.21	highest PALs	medium spiny neurons
Betahistine H1-Antihistamine Action	PathBank 1.0	0.00215675	104.21	highest PALs	medium spiny neurons
Bilastine H1-Antihistamine Action	PathBank 1.0	0.00215675	104.21	highest PALs	medium spiny neurons
Bromodiphenhydramine H1-Antihistamine Action	PathBank 1.0	0.00215675	104.21	highest PALs	medium spiny neurons
Brompheniramine H1-Antihistamine Action	PathBank 1.0	0.00215675	104.21	highest PALs	medium spiny neurons
Buclizine H1-Antihistamine Action	PathBank 1.0	0.00215675	104.21	highest PALs	medium spiny neurons
Carbinoxamine H1-Antihistamine Action	PathBank 1.0	0.00215675	104.21	highest PALs	medium spiny neurons
Cetirizine H1-Antihistamine Action	PathBank 1.0	0.00215675	104.21	highest PALs	medium spiny neurons
Chlorcyclizine H1-Antihistamine Action	PathBank 1.0	0.00215675	104.21	highest PALs	medium spiny neurons
Chloropyramine H1-Antihistamine Action	PathBank 1.0	0.00215675	104.21	highest PALs	medium spiny neurons
Chlorphenamine H1-Antihistamine Action	PathBank 1.0	0.00215675	104.21	highest PALs	medium spiny neurons
Chlorphenoxamine H1-Antihistamine Action	PathBank 1.0	0.00215675	104.21	highest PALs	medium spiny neurons
Cinnarizine H1-Antihistamine Action	PathBank 1.0	0.00215675	104.21	highest PALs	medium spiny neurons
Clemastine H1-Antihistamine Action	PathBank 1.0	0.00215675	104.21	highest PALs	medium spiny neurons
Clocinizine H1-Antihistamine Action	PathBank 1.0	0.00215675	104.21	highest PALs	medium spiny neurons
Cyclizine H1-Antihistamine Action	PathBank 1.0	0.00215675	104.21	highest PALs	medium spiny neurons
Cyproheptadine H1-Antihistamine Action	PathBank 1.0	0.00215675	104.21	highest PALs	medium spiny neurons
Esomeprazole Action Pathway	PathBank 1.0	5.35e-07	-135.497	lowest PALs	medium spiny neurons
Lansoprazole Action Pathway	PathBank 1.0	5.35e-07	-135.497	lowest PALs	medium spiny neurons
PAK_Pathway_Paxillin_Disassembly	Qiagen 1.5	0.00867209	-117.94	lowest PALs	medium spiny neurons
NCI_a6b1_and_a6b4_Integrin_signaling_Pathway_(hemidesmosome_assembly)	NCI 1.2	0.0181004	-103.079	lowest PALs	medium spiny neurons
Ticlopidine Action Pathway	PathBank 1.0	0.0220947	-96.4874	lowest PALs	medium spiny neurons
Ticlopidine Metabolism Pathway	PathBank 1.0	0.0220947	-96.4874	lowest PALs	medium spiny neurons
Pancreas Function - Alpha Cell	PathBank 1.0	0.00044732	-89.5298	lowest PALs	medium spiny neurons
Pancreas Function - Delta Cell	PathBank 1.0	0.00044732	-89.5298	lowest PALs	medium spiny neurons
Dipyridamole (Antiplatelet) Action Pathway	PathBank 1.0	0.0289696	-89.4096	lowest PALs	medium spiny neurons
Felodipine Metabolism Pathway	PathBank 1.0	0.0062358	-82.4636	lowest PALs	medium spiny neurons
KEGG_Basal_cell_carcinoma_Main_Pathway	KEGG Adjusted 1.4	0.00722496	-81.9113	lowest PALs	medium spiny neurons
reactome_Fibronectin_matrix_formation_Main_Pathway	Reactome 1.3	0.0144787	-80.855	lowest PALs	medium spiny neurons
KEGG_Arrhythmogenic_right_ventricular_cardiomyopathy_ARVC__Main_Pathway	KEGG Adjusted 1.4	0.00489338	-78.4113	lowest PALs	medium spiny neurons
ErbB_Family_Pathway_Anti-Apoptosis	Qiagen 1.5	1.42e-05	-77.8135	lowest PALs	medium spiny neurons
Benazepril Metabolism Pathway	PathBank 1.0	0.10992	-77.2724	lowest PALs	medium spiny neurons
Cilazapril Metabolism Pathway	PathBank 1.0	0.10992	-77.2724	lowest PALs	medium spiny neurons
Enalapril Metabolism Pathway	PathBank 1.0	0.11	-77.2724	lowest PALs	medium spiny neurons
Fosinopril Metabolism Pathway	PathBank 1.0	0.11	-77.2724	lowest PALs	medium spiny neurons
Moexipril Metabolism Pathway	PathBank 1.0	0.10992	-77.2724	lowest PALs	medium spiny neurons
Quinapril Metabolism Pathway	PathBank 1.0	0.10992	-77.2724	lowest PALs	medium spiny neurons
Ramipril Metabolism Pathway	PathBank 1.0	0.10992	-77.2724	lowest PALs	medium spiny neurons
Spirapril Metabolism Pathway	PathBank 1.0	0.10992	-77.2724	lowest PALs	medium spiny neurons
Trandolapril Metabolism Pathway	PathBank 1.0	0.10992	-77.2724	lowest PALs	medium spiny neurons
reactome_binding_of_TCF_LEF_CTNNB1_to_target_gene_promoters_Main_Pathway	Reactome 1.3	0.0112335	-74.8255	lowest PALs	medium spiny neurons
KEGG_Bile_secretion_Main_Pathway	KEGG Adjusted 1.4	0.00412208	-71.4691	lowest PALs	medium spiny neurons
reactome_VEGF_binds_to_VEGFR_leading_to_receptor_dimerization_Main_Pathway	Reactome 1.3	0.00603246	-69.8782	lowest PALs	medium spiny neurons
NCI_BCR_signaling_Pathway_(cell_survival)	NCI 1.2	0.0117267	-68.8864	lowest PALs	medium spiny neurons
NCI_Regulation_of_nuclear_SMAD2_3_signaling_Pathway_(negative_regulation_of_cell_growth)	NCI 1.2	0.0120991	-67.2367	lowest PALs	medium spiny neurons
reactome_A_third_proteolytic_cleavage_releases_NICD_Main_Pathway	Reactome 1.3	0.0138618	-66.9815	lowest PALs	medium spiny neurons
reactome_ChREBP_activates_metabolic_gene_expression_Main_Pathway	Reactome 1.3	0.0335952	-66.853	lowest PALs	medium spiny neurons
Akt_Signaling_Pathway_Cell_Cycle	Qiagen 1.5	5.82e-05	-65.4181	lowest PALs	medium spiny neurons
p53_Signaling_Pathway_Inhibition_of_IGF1R_mTOR_Pathways	Qiagen 1.5	0.00647214	-65.3559	lowest PALs	medium spiny neurons
NCI_CXCR4_mediated_signaling_events_Pathway_(actin_filament_depolymerization)	NCI 1.2	0.178191	-64.9653	lowest PALs	medium spiny neurons
Estrogen_Pathway_Vasodilatation	Qiagen 1.5	0.0262783	-64.4249	lowest PALs	medium spiny neurons
NCI_BCR_signaling_Pathway_(actin_cytoskeleton_organization)	NCI 1.2	0.0192891	-64.1368	lowest PALs	medium spiny neurons
NCI_Validated_transcriptional_targets_of_AP1_family_members_Fra1_and_Fra2_Main_Pathway	NCI 1.2	0.00554	-61.7129	lowest PALs	medium spiny neurons
KEGG_Hedgehog_signaling_Main_Pathway	KEGG Adjusted 1.4	0.000558	-60.2813	lowest PALs	medium spiny neurons
Fluorouracil Action Pathway	PathBank 1.0	0.015401	-58.9381	lowest PALs	medium spiny neurons
Fluorouracil Metabolism Pathway	PathBank 1.0	0.015401	-58.9381	lowest PALs	medium spiny neurons
NCI_PLK3_signaling_events_Main_Pathway	NCI 1.2	0.00669788	-58.699	lowest PALs	medium spiny neurons
NCI_Endogenous_TLR_signaling_Pathway_(regulation_of_interleukin_6_production)	NCI 1.2	0.00699938	-58.6928	lowest PALs	medium spiny neurons
NCI_Endogenous_TLR_signaling_Pathway_(regulation_of_tumor_necrosis_factor_production)	NCI 1.2	0.00699938	-58.6928	lowest PALs	medium spiny neurons
reactome_Scavenging_by_Class_A_Receptors_Main_Pathway	Reactome 1.3	0.00731022	-57.0952	lowest PALs	medium spiny neurons
ILK_Signaling_Pathway_Opsonization	Qiagen 1.5	0.0310777	-56.8917	lowest PALs	medium spiny neurons
reactome_Toll_Like_Receptor_TLR6_TLR2_Cascade_Main_Pathway	Reactome 1.3	0.0122242	-56.5723	lowest PALs	medium spiny neurons
NCI_Arf6_trafficking_events_Pathway_(positive_regulation_of_phagocytosis)	NCI 1.2	0.0905061	-56.4847	lowest PALs	medium spiny neurons
reactome_Switching_of_origins_to_a_post_replicative_state_Main_Pathway	Reactome 1.3	0.0126789	-54.4245	lowest PALs	medium spiny neurons
HGF_Pathway_IP3_Pathway	Qiagen 1.5	0.0294999	-53.902	lowest PALs	medium spiny neurons
PTEN_Pathway_Protein_Synthesis	Qiagen 1.5	0.0280207	-52.3503	lowest PALs	medium spiny neurons
NCI_Hedgehog_signaling_events_mediated_by_Gli_proteins_Pathway_(embryonic_limb_morphogenesis)	NCI 1.2	0.0304916	-52.1527	lowest PALs	medium spiny neurons
reactome_Catecholamine_biosynthesis_Main_Pathway	Reactome 1.3	3.3e-116	337.513	highest PALs	dopaminergic neurons
Aromatic L-Aminoacid Decarboxylase Deficiency	PathBank 1.0	6.23e-60	240.957	highest PALs	dopaminergic neurons
Catecholamine Biosynthesis	PathBank 1.0	6.23e-60	240.957	highest PALs	dopaminergic neurons
Tyrosine Hydroxylase Deficiency	PathBank 1.0	6.23e-60	240.957	highest PALs	dopaminergic neurons
NCI_Ephrin_A_reverse_signaling_Pathway_(MAPKKK_cascade)	NCI 1.2	0.00012972	161.109	highest PALs	dopaminergic neurons
NCI_Ephrin_A_reverse_signaling_Pathway_(neuron_projection_morphogenesis)	NCI 1.2	0.00012972	161.109	highest PALs	dopaminergic neurons
reactome_Toxicity_of_botulinum_toxin_type_E_BoNT_E__Main_Pathway	Reactome 1.3	9.3e-05	150.218	highest PALs	dopaminergic neurons
reactome_CHL1_interactions_Main_Pathway	Reactome 1.3	0.0001798	133.199	highest PALs	dopaminergic neurons
NCI_Ephrin_A_reverse_signaling_Main_Pathway	NCI 1.2	0.00057655	132.776	highest PALs	dopaminergic neurons
NCI_Ephrin_A_reverse_signaling_Pathway_(beta_integrin_mediated_adhesion)	NCI 1.2	0.00057655	132.776	highest PALs	dopaminergic neurons
NCI_CXCR4_mediated_signaling_events_Pathway_(actin_filament_depolymerization)	NCI 1.2	0.00739142	128.935	highest PALs	dopaminergic neurons
biocarta_rac1_cell_motility_signaling_Pathway_(actin_filament_depolymerization)	Biocarta 1.2	0.00142681	121.754	highest PALs	dopaminergic neurons
reactome_Toxicity_of_botulinum_toxin_type_A_BoNT_A__Main_Pathway	Reactome 1.3	0.00089373	120.163	highest PALs	dopaminergic neurons
reactome_Regulation_of_Commissural_axon_pathfinding_by_Slit_and_Robo_Main_Pathway	Reactome 1.3	0.00120431	119.025	highest PALs	dopaminergic neurons
NCI_LPA_receptor_mediated_events_Pathway_(positive_regulation_of_microtubule_depolymerization)	NCI 1.2	0.00126635	118.645	highest PALs	dopaminergic neurons
NCI_Lissencephaly_gene_LIS1_in_neuronal_migration_and_development_Pathway_(anaphase)	NCI 1.2	0.00454562	118.333	highest PALs	dopaminergic neurons
NCI_FOXA2_and_FOXA3_transcription_factor_networks_Main_Pathway	NCI 1.2	1.63e-08	117.568	highest PALs	dopaminergic neurons
Glibenclamide Action Pathway	PathBank 1.0	6.37e-06	114.694	highest PALs	dopaminergic neurons
Gliclazide Action Pathway	PathBank 1.0	6.37e-06	114.694	highest PALs	dopaminergic neurons
Nateglinide Action Pathway	PathBank 1.0	6.37e-06	114.694	highest PALs	dopaminergic neurons
Repaglinide Action Pathway	PathBank 1.0	6.37e-06	114.694	highest PALs	dopaminergic neurons
reactome_Toxicity_of_botulinum_toxin_type_C_BoNT_C__Main_Pathway	Reactome 1.3	0.00156821	109.442	highest PALs	dopaminergic neurons
reactome_Unblocking_of_NMDA_receptor_glutamate_binding_and_activation_Main_Pathway	Reactome 1.3	0.0003421	106.241	highest PALs	dopaminergic neurons
NCI_Plexin_D1_Signaling_Pathway_(endothelial_cell_migration)	NCI 1.2	0.00261552	105.553	highest PALs	dopaminergic neurons
reactome_Neurofascin_interactions_Main_Pathway	Reactome 1.3	0.00033295	102.931	highest PALs	dopaminergic neurons
NCI_Signaling_events_mediated_by_focal_adhesion_kinase_Pathway_(apoptosis)	NCI 1.2	0.0110284	100.708	highest PALs	dopaminergic neurons
NCI_N_cadherin_signaling_events_Pathway_(axonogenesis)	NCI 1.2	0.00896805	97.6161	highest PALs	dopaminergic neurons
biocarta_g_secretase_mediated_erbb4_signaling_Main_Pathway	Biocarta 1.2	0.00262745	95.6835	highest PALs	dopaminergic neurons
ATM_Pathway_Synaptic_Vesicle_Transport	Qiagen 1.5	0.0135945	95.4412	highest PALs	dopaminergic neurons
reactome_Ras_activation_uopn_Ca2_infux_through_NMDA_receptor_Main_Pathway	Reactome 1.3	0.0014027	94.6304	highest PALs	dopaminergic neurons
NCI_Signaling_events_mediated_by_VEGFR1_and_VEGFR2_Pathway_(Pathway_degradation_of_AKAP1)	NCI 1.2	0.0495232	94.0371	highest PALs	dopaminergic neurons
biocarta_ca_calmodulin_dependent_protein_kinase_activation_Main_Pathway	Biocarta 1.2	0.00374434	93.5536	highest PALs	dopaminergic neurons
biocarta_calcium_signaling_by_hbx_of_hepatitis_b_virus_Pathway_(viral_genome_replication)	Biocarta 1.2	0.00045569	92.7096	highest PALs	dopaminergic neurons
reactome_CREB_phosphorylation_through_the_activation_of_CaMKII_Main_Pathway	Reactome 1.3	0.0024537	91.5925	highest PALs	dopaminergic neurons
NCI_Effects_of_Botulinum_toxin_Main_Pathway	NCI 1.2	0.00078088	90.5562	highest PALs	dopaminergic neurons
NCI_Plexin_D1_Signaling_Pathway_(receptor_recycling)	NCI 1.2	0.00830875	89.534	highest PALs	dopaminergic neurons
reactome_Dopamine_Neurotransmitter_Release_Cycle_Main_Pathway	Reactome 1.3	0.00036838	89.3567	highest PALs	dopaminergic neurons
reactome_Serotonin_Neurotransmitter_Release_Cycle_Main_Pathway	Reactome 1.3	0.00036838	89.3567	highest PALs	dopaminergic neurons
Cimetidine Metabolism Pathway	PathBank 1.0	0.0531295	86.4039	highest PALs	dopaminergic neurons
reactome_GABA_synthesis_release_reuptake_and_degradation_Main_Pathway	Reactome 1.3	0.00123158	85.7315	highest PALs	dopaminergic neurons
NCI_EPHA_forward_signaling_Pathway_(actin_filament_depolymerization)	NCI 1.2	0.0126406	84.0639	highest PALs	dopaminergic neurons
reactome_Response_to_elevated_platelet_cytosolic_Ca2__Main_Pathway	Reactome 1.3	0.0144652	83.6687	highest PALs	dopaminergic neurons
reactome_Role_of_Abl_in_Robo_Slit_signaling_Main_Pathway	Reactome 1.3	0.00998644	81.8955	highest PALs	dopaminergic neurons
biocarta_ras_independent_pathway_in_nk_cell_mediated_cytotoxicity_Pathway_(positive_regulation_of_natural_killer_cell_mediated_cytotoxicity)	Biocarta 1.2	0.0344953	81.1513	highest PALs	dopaminergic neurons
reactome_JNK_c_Jun_kinases_phosphorylation_and_activation_mediated_by_activated_human_TAK1_Main_Pathway	Reactome 1.3	0.0085348	81.1201	highest PALs	dopaminergic neurons
Dopamine Activation of Neurological Reward System	PathBank 1.0	0.0399703	80.6506	highest PALs	dopaminergic neurons
KEGG_Synaptic_vesicle_cycle_Main_Pathway	KEGG Adjusted 1.4	0.00412381	80.2076	highest PALs	dopaminergic neurons
3-Methylthiofentanyl Action Pathway	PathBank 1.0	9.95e-06	78.0331	highest PALs	dopaminergic neurons
Alfentanil Action Pathway	PathBank 1.0	9.95e-06	78.0331	highest PALs	dopaminergic neurons
Alvimopan Action Pathway	PathBank 1.0	9.95e-06	78.0331	highest PALs	dopaminergic neurons
Desipramine Metabolism Pathway	PathBank 1.0	1.09e-49	-192.739	lowest PALs	dopaminergic neurons
Dipyridamole (Antiplatelet) Action Pathway	PathBank 1.0	0.00231205	-124.482	lowest PALs	dopaminergic neurons
Pancreas Function - Alpha Cell	PathBank 1.0	6.37e-06	-114.694	lowest PALs	dopaminergic neurons
Pancreas Function - Delta Cell	PathBank 1.0	6.37e-06	-114.694	lowest PALs	dopaminergic neurons
Ticlopidine Action Pathway	PathBank 1.0	0.0118682	-106.016	lowest PALs	dopaminergic neurons
Ticlopidine Metabolism Pathway	PathBank 1.0	0.0118682	-106.016	lowest PALs	dopaminergic neurons
Imipramine Metabolism Pathway	PathBank 1.0	9.72e-27	-97.0852	lowest PALs	dopaminergic neurons
Venlafaxine Metabolism Pathway	PathBank 1.0	6.17e-27	-96.4666	lowest PALs	dopaminergic neurons
HIF1Alpha_Pathway_HIF1a_Degradation	Qiagen 1.5	0.0280254	-95.5715	lowest PALs	dopaminergic neurons
NCI_IL4_mediated_signaling_events_Pathway_(T_cell_proliferation)	NCI 1.2	0.0335721	-87.6536	lowest PALs	dopaminergic neurons
NCI_IL4_mediated_signaling_events_Pathway_(T_helper_1_cell_differentiation)	NCI 1.2	0.0335721	-87.6536	lowest PALs	dopaminergic neurons
NCI_IL4_mediated_signaling_events_Pathway_(T_helper_2_cell_differentiation)	NCI 1.2	0.0335721	-87.6536	lowest PALs	dopaminergic neurons
NCI_BCR_signaling_Pathway_(cell_survival)	NCI 1.2	0.00151834	-86.5294	lowest PALs	dopaminergic neurons
Succinate Signalling	PathBank 1.0	0.023623	-75.5671	lowest PALs	dopaminergic neurons
p53_Signaling_Pathway_Inhibition_of_IGF1R_mTOR_Pathways	Qiagen 1.5	0.00233327	-73.006	lowest PALs	dopaminergic neurons
NCI_Regulation_of_nuclear_SMAD2_3_signaling_Pathway_(negative_regulation_of_cell_growth)	NCI 1.2	0.0106665	-68.4139	lowest PALs	dopaminergic neurons
reactome_Activation_of_C3_and_C5_Main_Pathway	Reactome 1.3	0.00111135	-65.859	lowest PALs	dopaminergic neurons
NCI_Arf6_trafficking_events_Pathway_(membrane_fusion)	NCI 1.2	0.0458718	-65.6526	lowest PALs	dopaminergic neurons
Fluorouracil Action Pathway	PathBank 1.0	0.00720022	-65.3349	lowest PALs	dopaminergic neurons
Fluorouracil Metabolism Pathway	PathBank 1.0	0.00720022	-65.3349	lowest PALs	dopaminergic neurons
reactome_Fc_epsilon_receptor_FCERI_signaling_Main_Pathway	Reactome 1.3	0.00014959	-63.3663	lowest PALs	dopaminergic neurons
Esomeprazole Action Pathway	PathBank 1.0	0.0206897	-63.1014	lowest PALs	dopaminergic neurons
Lansoprazole Action Pathway	PathBank 1.0	0.0206897	-63.1014	lowest PALs	dopaminergic neurons
reactome_Processing_of_DNA_double_strand_break_ends_Main_Pathway	Reactome 1.3	0.00024918	-62.7171	lowest PALs	dopaminergic neurons
NCI_Cellular_roles_of_Anthrax_toxin_Pathway_(apoptosis)	NCI 1.2	0.12142	-61.8076	lowest PALs	dopaminergic neurons
NCI_Cellular_roles_of_Anthrax_toxin_Pathway_(inflammatory_response)	NCI 1.2	0.12142	-61.8076	lowest PALs	dopaminergic neurons
NCI_Cellular_roles_of_Anthrax_toxin_Pathway_(necrosis)	NCI 1.2	0.12142	-61.8076	lowest PALs	dopaminergic neurons
NCI_Cellular_roles_of_Anthrax_toxin_Pathway_(negative_regulation_of_macrophage_activation)	NCI 1.2	0.12142	-61.8076	lowest PALs	dopaminergic neurons
NCI_Cellular_roles_of_Anthrax_toxin_Pathway_(negative_regulation_of_myeloid_dendritic_cell_antigen_processing_and_presentation)	NCI 1.2	0.12142	-61.8076	lowest PALs	dopaminergic neurons
NCI_Cellular_roles_of_Anthrax_toxin_Pathway_(negative_regulation_of_phagocytosis)	NCI 1.2	0.12142	-61.8076	lowest PALs	dopaminergic neurons
NCI_Cellular_roles_of_Anthrax_toxin_Pathway_(platelet_activation)	NCI 1.2	0.12142	-61.8076	lowest PALs	dopaminergic neurons
NCI_Cellular_roles_of_Anthrax_toxin_Pathway_(regulation_of_endothelial_cell_proliferation)	NCI 1.2	0.12142	-61.8076	lowest PALs	dopaminergic neurons
IL-10_Pathway_Stability_Determination	Qiagen 1.5	0.0225638	-61.6402	lowest PALs	dopaminergic neurons
NCI_BCR_signaling_Pathway_(re_entry_into_mitotic_cell_cycle)	NCI 1.2	7.91e-07	-59.6041	lowest PALs	dopaminergic neurons
NCI_Arf6_trafficking_events_Pathway_(positive_regulation_of_phagocytosis)	NCI 1.2	0.0763576	-59.1296	lowest PALs	dopaminergic neurons
reactome_Presynaptic_phase_of_homologous_DNA_pairing_and_strand_exchange_Main_Pathway	Reactome 1.3	0.00792256	-55.6274	lowest PALs	dopaminergic neurons
reactome_Serine_biosynthesis_Main_Pathway	Reactome 1.3	0.0195643	-54.5846	lowest PALs	dopaminergic neurons
Benazepril Metabolism Pathway	PathBank 1.0	0.260671	-54.4044	lowest PALs	dopaminergic neurons
Cilazapril Metabolism Pathway	PathBank 1.0	0.260671	-54.4044	lowest PALs	dopaminergic neurons
Enalapril Metabolism Pathway	PathBank 1.0	0.260671	-54.4044	lowest PALs	dopaminergic neurons
Fosinopril Metabolism Pathway	PathBank 1.0	0.261	-54.4044	lowest PALs	dopaminergic neurons
Moexipril Metabolism Pathway	PathBank 1.0	0.260671	-54.4044	lowest PALs	dopaminergic neurons
Quinapril Metabolism Pathway	PathBank 1.0	0.260671	-54.4044	lowest PALs	dopaminergic neurons
Ramipril Metabolism Pathway	PathBank 1.0	0.260671	-54.4044	lowest PALs	dopaminergic neurons
Spirapril Metabolism Pathway	PathBank 1.0	0.260671	-54.4044	lowest PALs	dopaminergic neurons
Trandolapril Metabolism Pathway	PathBank 1.0	0.260671	-54.4044	lowest PALs	dopaminergic neurons
NCI_BCR_signaling_Pathway_(actin_cytoskeleton_organization)	NCI 1.2	0.0475334	-54.3524	lowest PALs	dopaminergic neurons
reactome_Cross_presentation_of_particulate_exogenous_antigens_phagosomes__Main_Pathway	Reactome 1.3	0.0249919	-53.139	lowest PALs	dopaminergic neurons
Estrogen_Pathway_Vasodilatation	Qiagen 1.5	0.0701601	-52.5431	lowest PALs	dopaminergic neurons
reactome_The_retinoid_cycle_in_cones_daylight_vision__Main_Pathway	Reactome 1.3	0.00015315	-51.5768	lowest PALs	dopaminergic neurons
reactome_Tachykinin_receptors_bind_tachykinins_Main_Pathway	Reactome 1.3	6.31e-28	234.865	highest PALs	serotonergic neurons
reactome_Toxicity_of_botulinum_toxin_type_E_BoNT_E__Main_Pathway	Reactome 1.3	9.55e-06	169.833	highest PALs	serotonergic neurons
reactome_Serotonin_and_melatonin_biosynthesis_Main_Pathway	Reactome 1.3	6.12e-52	156.294	highest PALs	serotonergic neurons
reactome_Toxicity_of_botulinum_toxin_type_A_BoNT_A__Main_Pathway	Reactome 1.3	4.6e-05	147.034	highest PALs	serotonergic neurons
reactome_Trafficking_of_GluR2_containing_AMPA_receptors_Main_Pathway	Reactome 1.3	0.00015013	133.269	highest PALs	serotonergic neurons
NCI_Ephrin_A_reverse_signaling_Pathway_(MAPKKK_cascade)	NCI 1.2	0.00194145	130.767	highest PALs	serotonergic neurons
NCI_Ephrin_A_reverse_signaling_Pathway_(neuron_projection_morphogenesis)	NCI 1.2	0.00194145	130.767	highest PALs	serotonergic neurons
NCI_RhoA_signaling_Pathway_(Golgi_organization)	NCI 1.2	0.00166671	128.517	highest PALs	serotonergic neurons
reactome_Toxicity_of_botulinum_toxin_type_C_BoNT_C__Main_Pathway	Reactome 1.3	0.00031808	124.445	highest PALs	serotonergic neurons
NCI_EPHA_forward_signaling_Pathway_(actin_filament_depolymerization)	NCI 1.2	0.00035538	120.023	highest PALs	serotonergic neurons
reactome_CHL1_interactions_Main_Pathway	Reactome 1.3	0.00077705	119.66	highest PALs	serotonergic neurons
NCI_LPA_receptor_mediated_events_Pathway_(positive_regulation_of_microtubule_depolymerization)	NCI 1.2	0.00142809	117.384	highest PALs	serotonergic neurons
NCI_Signaling_events_mediated_by_focal_adhesion_kinase_Pathway_(apoptosis)	NCI 1.2	0.00365857	115.041	highest PALs	serotonergic neurons
NCI_Effects_of_Botulinum_toxin_Main_Pathway	NCI 1.2	2.21e-05	114.004	highest PALs	serotonergic neurons
NCI_Ephrin_A_reverse_signaling_Main_Pathway	NCI 1.2	0.00346	112.954	highest PALs	serotonergic neurons
NCI_Ephrin_A_reverse_signaling_Pathway_(beta_integrin_mediated_adhesion)	NCI 1.2	0.00345508	112.954	highest PALs	serotonergic neurons
reactome_Regulation_of_Commissural_axon_pathfinding_by_Slit_and_Robo_Main_Pathway	Reactome 1.3	0.002507	111.177	highest PALs	serotonergic neurons
Prednisolone Action Pathway	PathBank 1.0	0.023219	109.303	highest PALs	serotonergic neurons
Prednisolone Metabolism Pathway	PathBank 1.0	0.023219	109.303	highest PALs	serotonergic neurons
NCI_Lissencephaly_gene_LIS1_in_neuronal_migration_and_development_Pathway_(anaphase)	NCI 1.2	0.0109129	106.228	highest PALs	serotonergic neurons
reactome_CaMK_IV_mediated_phosphorylation_of_CREB_Main_Pathway	Reactome 1.3	0.00748268	103.894	highest PALs	serotonergic neurons
NCI_N_cadherin_signaling_events_Pathway_(axonogenesis)	NCI 1.2	0.00630636	101.999	highest PALs	serotonergic neurons
Glibenclamide Action Pathway	PathBank 1.0	7.21e-05	101.071	highest PALs	serotonergic neurons
Gliclazide Action Pathway	PathBank 1.0	7.21e-05	101.071	highest PALs	serotonergic neurons
Nateglinide Action Pathway	PathBank 1.0	7.21e-05	101.071	highest PALs	serotonergic neurons
Repaglinide Action Pathway	PathBank 1.0	7.21e-05	101.071	highest PALs	serotonergic neurons
reactome_CREB_phosphorylation_through_the_activation_of_CaMKK_Main_Pathway	Reactome 1.3	0.00983	98.6854	highest PALs	serotonergic neurons
NCI_RhoA_signaling_Pathway_(actin_cytoskeleton_organization)	NCI 1.2	0.0185	97.775	highest PALs	serotonergic neurons
NCI_RAC1_signaling_Pathway_(Pathway_positive_regulation_of_NF_kappaB_transcription_factor_activity_via_RAC1)	NCI 1.2	0.0113908	94.7775	highest PALs	serotonergic neurons
reactome_Progressive_trimming_of_alpha_1_2_linked_mannose_residues_from_Man9_8_7GlcNAc2_to_produce_Man5GlcNAc2_Main_Pathway	Reactome 1.3	0.0172417	94.4052	highest PALs	serotonergic neurons
biocarta_ras_independent_pathway_in_nk_cell_mediated_cytotoxicity_Pathway_(positive_regulation_of_natural_killer_cell_mediated_cytotoxicity)	Biocarta 1.2	0.013933	94.3155	highest PALs	serotonergic neurons
reactome_NGF_independant_TRKA_activation_Main_Pathway	Reactome 1.3	2.06e-06	93.1616	highest PALs	serotonergic neurons
biocarta_rac1_cell_motility_signaling_Pathway_(actin_filament_depolymerization)	Biocarta 1.2	0.015298	92.7728	highest PALs	serotonergic neurons
reactome_Ras_activation_uopn_Ca2_infux_through_NMDA_receptor_Main_Pathway	Reactome 1.3	0.00179	92.5449	highest PALs	serotonergic neurons
ATM_Pathway_Synaptic_Vesicle_Transport	Qiagen 1.5	0.0169357	92.3752	highest PALs	serotonergic neurons
reactome_mTOR_signalling_Main_Pathway	Reactome 1.3	0.0101411	92.2264	highest PALs	serotonergic neurons
reactome_Retrograde_neurotrophin_signalling_Main_Pathway	Reactome 1.3	0.00176369	91.7942	highest PALs	serotonergic neurons
reactome_Neurofascin_interactions_Main_Pathway	Reactome 1.3	0.00159361	90.6851	highest PALs	serotonergic neurons
NCI_Alpha_synuclein_signaling_Pathway_(Pathway_negative_regulation_of_transcription_via_SNCA)	NCI 1.2	0.0051225	89.4098	highest PALs	serotonergic neurons
NCI_Alpha_synuclein_signaling_Pathway_(Pathway_positive_regulation_of_gene_specific_transcription_via_SNCA)	NCI 1.2	0.0051225	89.4098	highest PALs	serotonergic neurons
reactome_Dopamine_Neurotransmitter_Release_Cycle_Main_Pathway	Reactome 1.3	0.00036996	89.3288	highest PALs	serotonergic neurons
reactome_Serotonin_Neurotransmitter_Release_Cycle_Main_Pathway	Reactome 1.3	0.00036996	89.3288	highest PALs	serotonergic neurons
NCI_IL12_signaling_mediated_by_STAT4_Pathway_(T_helper_1_cell_differentiation)	NCI 1.2	0.0206568	88.9141	highest PALs	serotonergic neurons
NCI_IL12_signaling_mediated_by_STAT4_Pathway_(T_helper_2_cell_differentiation)	NCI 1.2	0.0206568	88.9141	highest PALs	serotonergic neurons
NCI_IL12_signaling_mediated_by_STAT4_Pathway_(natural_killer_cell_mediated_cytotoxicity)	NCI 1.2	0.0206568	88.9141	highest PALs	serotonergic neurons
Dopamine Activation of Neurological Reward System	PathBank 1.0	0.0256887	87.5631	highest PALs	serotonergic neurons
Ahr Signal Transduction Pathway	PathBank 1.0	0.00190075	86.891	highest PALs	serotonergic neurons
Akt_Signaling_Pathway_Regulation_of_Na+_Transport	Qiagen 1.5	0.0172829	86.6904	highest PALs	serotonergic neurons
NCI_Reelin_signaling_Pathway_(long_term_memory)	NCI 1.2	0.00897497	86.3509	highest PALs	serotonergic neurons
reactome_JNK_c_Jun_kinases_phosphorylation_and_activation_mediated_by_activated_human_TAK1_Main_Pathway	Reactome 1.3	0.00509995	86.342	highest PALs	serotonergic neurons
Desipramine Metabolism Pathway	PathBank 1.0	4.71e-63	-212.359	lowest PALs	serotonergic neurons
Fluoxetine Metabolism Pathway	PathBank 1.0	5.8e-62	-146.444	lowest PALs	serotonergic neurons
Ticlopidine Action Pathway	PathBank 1.0	0.00446541	-119.708	lowest PALs	serotonergic neurons
Ticlopidine Metabolism Pathway	PathBank 1.0	0.00446541	-119.708	lowest PALs	serotonergic neurons
NCI_a6b1_and_a6b4_Integrin_signaling_Pathway_(hemidesmosome_assembly)	NCI 1.2	0.0060461	-119.619	lowest PALs	serotonergic neurons
Imipramine Metabolism Pathway	PathBank 1.0	5.61e-39	-115.555	lowest PALs	serotonergic neurons
Citalopram Metabolism Pathway	PathBank 1.0	2.89e-47	-114.977	lowest PALs	serotonergic neurons
Venlafaxine Metabolism Pathway	PathBank 1.0	2.23e-39	-114.937	lowest PALs	serotonergic neurons
Dipyridamole (Antiplatelet) Action Pathway	PathBank 1.0	0.0120908	-102.667	lowest PALs	serotonergic neurons
Pancreas Function - Alpha Cell	PathBank 1.0	7.21e-05	-101.071	lowest PALs	serotonergic neurons
Pancreas Function - Delta Cell	PathBank 1.0	7.21e-05	-101.071	lowest PALs	serotonergic neurons
Succinate Signalling	PathBank 1.0	0.00587544	-91.8718	lowest PALs	serotonergic neurons
NCI_Arf6_downstream_Pathway_(liver_development)	NCI 1.2	0.0150492	-85.6646	lowest PALs	serotonergic neurons
NCI_Arf6_downstream_Pathway_(myoblast_fusion)	NCI 1.2	0.0150492	-85.6646	lowest PALs	serotonergic neurons
NCI_Arf6_downstream_Pathway_(regulation_of_epithelial_cell_migration)	NCI 1.2	0.0150492	-85.6646	lowest PALs	serotonergic neurons
NCI_Arf6_downstream_Pathway_(substrate_adhesion_dependent_cell_spreading)	NCI 1.2	0.0150492	-85.6646	lowest PALs	serotonergic neurons
NCI_Arf6_trafficking_events_Pathway_(clathrin_independent_pinocytosis)	NCI 1.2	0.0150492	-85.6646	lowest PALs	serotonergic neurons
NCI_Arf6_trafficking_events_Pathway_(positive_regulation_of_endocytosis)	NCI 1.2	0.0150492	-85.6646	lowest PALs	serotonergic neurons
NCI_Arf6_trafficking_events_Pathway_(receptor_recycling)	NCI 1.2	0.0150492	-85.6646	lowest PALs	serotonergic neurons
p53_Signaling_Pathway_Inhibition_of_IGF1R_mTOR_Pathways	Qiagen 1.5	0.00036928	-85.2695	lowest PALs	serotonergic neurons
Esomeprazole Action Pathway	PathBank 1.0	0.00205194	-83.9149	lowest PALs	serotonergic neurons
Lansoprazole Action Pathway	PathBank 1.0	0.00205194	-83.9149	lowest PALs	serotonergic neurons
NCI_Arf6_downstream_Pathway_(actin_filament_bundle_formation)	NCI 1.2	0.00331063	-79.9901	lowest PALs	serotonergic neurons
NCI_a6b1_and_a6b4_Integrin_signaling_Pathway_(proteasomal_ubiquitin_dependent_protein_catabolic_process)	NCI 1.2	0.0217608	-77.2698	lowest PALs	serotonergic neurons
Fluorouracil Action Pathway	PathBank 1.0	0.00222953	-74.2665	lowest PALs	serotonergic neurons
Fluorouracil Metabolism Pathway	PathBank 1.0	0.00222953	-74.2665	lowest PALs	serotonergic neurons
KEGG_Basal_cell_carcinoma_Main_Pathway	KEGG Adjusted 1.4	0.016126	-73.4143	lowest PALs	serotonergic neurons
reactome_Activation_of_C3_and_C5_Main_Pathway	Reactome 1.3	0.00028139	-73.269	lowest PALs	serotonergic neurons
reactome_Fibronectin_matrix_formation_Main_Pathway	Reactome 1.3	0.0293059	-72.1061	lowest PALs	serotonergic neurons
NCI_Regulation_of_nuclear_SMAD2_3_signaling_Pathway_(negative_regulation_of_cell_growth)	NCI 1.2	0.00721443	-71.9634	lowest PALs	serotonergic neurons
IL-10_Pathway_Stability_Determination	Qiagen 1.5	0.00845338	-71.1145	lowest PALs	serotonergic neurons
EGF_Pathway_Rab5_Regulation_Pathway	Qiagen 1.5	0.0173732	-70.0392	lowest PALs	serotonergic neurons
reactome_TGFBR1_KD_Mutants_in_Cancer_Main_Pathway	Reactome 1.3	0.0511913	-67.5853	lowest PALs	serotonergic neurons
reactome_TGFBR2_Kinase_Domain_Mutants_in_Cancer_Main_Pathway	Reactome 1.3	0.0511913	-67.5853	lowest PALs	serotonergic neurons
reactome_Insulin_like_Growth_Factor_2_mRNA_Binding_Proteins_IGF2BPs_IMPs_VICKZs_bind_RNA_Main_Pathway	Reactome 1.3	0.00392905	-65.4144	lowest PALs	serotonergic neurons
HIF1Alpha_Pathway_HIF1a_Degradation	Qiagen 1.5	0.133613	-65.3312	lowest PALs	serotonergic neurons
NCI_Arf6_downstream_Pathway_(regulation_of_axonogenesis)	NCI 1.2	0.04942	-64.9737	lowest PALs	serotonergic neurons
NCI_Arf6_downstream_Pathway_(ruffle_organization)	NCI 1.2	0.04942	-64.9737	lowest PALs	serotonergic neurons
NCI_VEGFR3_signaling_in_lymphatic_endothelium_Pathway_(cell_migration)	NCI 1.2	0.00620019	-64.587	lowest PALs	serotonergic neurons
Ethanol Degradation	PathBank 1.0	0.00023448	-64.0668	lowest PALs	serotonergic neurons
NCI_Fanconi_anemia_Pathway_(DNA_repair)	NCI 1.2	0.0420975	-63.8452	lowest PALs	serotonergic neurons
NCI_ALK1_signaling_events_Pathway_(sprouting_angiogenesis)	NCI 1.2	0.0352237	-63.7722	lowest PALs	serotonergic neurons
KEGG_Autoimmune_thyroid_disease_Main_Pathway	KEGG Adjusted 1.4	0.00274602	-62.3289	lowest PALs	serotonergic neurons
KEGG_Graft_versus_host_disease_Main_Pathway	KEGG Adjusted 1.4	0.00274602	-62.3289	lowest PALs	serotonergic neurons
KEGG_Hedgehog_signaling_Main_Pathway	KEGG Adjusted 1.4	0.00089625	-58.0372	lowest PALs	serotonergic neurons
NCI_Arf6_trafficking_events_Pathway_(positive_regulation_of_phagocytosis)	NCI 1.2	0.0821148	-58.0091	lowest PALs	serotonergic neurons
Felodipine Metabolism Pathway	PathBank 1.0	0.056693	-57.5579	lowest PALs	serotonergic neurons
reactome_Extrinsic_Pathway_Main_Pathway	Reactome 1.3	0.0023489	-55.4301	lowest PALs	serotonergic neurons
NCI_Plexin_D1_Signaling_Pathway_(focal_adhesion_assembly)	NCI 1.2	0.0687047	-53.9295	lowest PALs	serotonergic neurons
NCI_Plexin_D1_Signaling_Pathway_(regulation_of_synapse_organization)	NCI 1.2	0.0687047	-53.9295	lowest PALs	serotonergic neurons
reactome_Scavenging_by_Class_B_Receptors_Main_Pathway	Reactome 1.3	2.36e-102	385.687	highest PALs	APOA2 neurons
reactome_Scavenging_by_Class_A_Receptors_Main_Pathway	Reactome 1.3	5.2e-11	139.672	highest PALs	APOA2 neurons
Cimetidine Metabolism Pathway	PathBank 1.0	0.00536959	126.157	highest PALs	APOA2 neurons
NCI_LPA_receptor_mediated_events_Pathway_(positive_regulation_of_microtubule_depolymerization)	NCI 1.2	0.00156208	118.311	highest PALs	APOA2 neurons
reactome_Regulation_of_Commissural_axon_pathfinding_by_Slit_and_Robo_Main_Pathway	Reactome 1.3	0.00378578	108.258	highest PALs	APOA2 neurons
reactome_Scavenging_by_Class_F_Receptors_Main_Pathway	Reactome 1.3	0.00014267	107.704	highest PALs	APOA2 neurons
reactome_Plasmalogen_biosynthesis_Main_Pathway	Reactome 1.3	0.00685977	104.749	highest PALs	APOA2 neurons
reactome_Scavenging_of_heme_from_plasma_Main_Pathway	Reactome 1.3	6.05e-18	94.8605	highest PALs	APOA2 neurons
reactome_Toxicity_of_botulinum_toxin_type_C_BoNT_C__Main_Pathway	Reactome 1.3	0.00734	94.4234	highest PALs	APOA2 neurons
Dopamine Activation of Neurological Reward System	PathBank 1.0	0.0183706	94.0203	highest PALs	APOA2 neurons
reactome_Toxicity_of_botulinum_toxin_type_E_BoNT_E__Main_Pathway	Reactome 1.3	0.0243741	88.3391	highest PALs	APOA2 neurons
reactome_Chylomicron_mediated_lipid_transport_Main_Pathway	Reactome 1.3	2.29e-07	84.7877	highest PALs	APOA2 neurons
NCI_RAC1_signaling_Pathway_(Pathway_positive_regulation_of_NF_kappaB_transcription_factor_activity_via_RAC1)	NCI 1.2	0.0301094	82.5985	highest PALs	APOA2 neurons
reactome_LDL_endocytosis_Main_Pathway	Reactome 1.3	2.97e-08	81.6684	highest PALs	APOA2 neurons
NCI_Signaling_events_mediated_by_focal_adhesion_kinase_Pathway_(apoptosis)	NCI 1.2	0.0445395	80.97	highest PALs	APOA2 neurons
reactome_CHL1_interactions_Main_Pathway	Reactome 1.3	0.0288	79.3461	highest PALs	APOA2 neurons
reactome_Toxicity_of_botulinum_toxin_type_A_BoNT_A__Main_Pathway	Reactome 1.3	0.0331564	78.5287	highest PALs	APOA2 neurons
reactome_Post_transcriptional_silencing_by_small_RNAs_Main_Pathway	Reactome 1.3	0.0311354	77.7083	highest PALs	APOA2 neurons
Acenocoumarol Action Pathway	PathBank 1.0	1.1e-09	74.7594	highest PALs	APOA2 neurons
Alteplase Action Pathway	PathBank 1.0	1.1e-09	74.7594	highest PALs	APOA2 neurons
Aminocaproic Acid Action Pathway	PathBank 1.0	1.1e-09	74.7594	highest PALs	APOA2 neurons
Anistreplase Action Pathway	PathBank 1.0	1.1e-09	74.7594	highest PALs	APOA2 neurons
Aprotinin Action Pathway	PathBank 1.0	1.1e-09	74.7594	highest PALs	APOA2 neurons
Ardeparin Action Pathway	PathBank 1.0	1.1e-09	74.7594	highest PALs	APOA2 neurons
Argatroban Action Pathway	PathBank 1.0	1.1e-09	74.7594	highest PALs	APOA2 neurons
Bivalirudin Action Pathway	PathBank 1.0	1.1e-09	74.7594	highest PALs	APOA2 neurons
Coagulation	PathBank 1.0	1.1e-09	74.7594	highest PALs	APOA2 neurons
Dicoumarol Action Pathway	PathBank 1.0	1.1e-09	74.7594	highest PALs	APOA2 neurons
Dicumarol Action Pathway	PathBank 1.0	1.1e-09	74.7594	highest PALs	APOA2 neurons
Enoxaparin Action Pathway	PathBank 1.0	1.1e-09	74.7594	highest PALs	APOA2 neurons
Fondaparinux Action Pathway	PathBank 1.0	1.1e-09	74.7594	highest PALs	APOA2 neurons
Heparin Action Pathway	PathBank 1.0	1.1e-09	74.7594	highest PALs	APOA2 neurons
Lepirudin Action Pathway	PathBank 1.0	1.1e-09	74.7594	highest PALs	APOA2 neurons
Phenindione Action Pathway	PathBank 1.0	1.1e-09	74.7594	highest PALs	APOA2 neurons
Phenprocoumon Action Pathway	PathBank 1.0	1.1e-09	74.7594	highest PALs	APOA2 neurons
Reteplase Action Pathway	PathBank 1.0	1.1e-09	74.7594	highest PALs	APOA2 neurons
Streptokinase Action Pathway	PathBank 1.0	1.1e-09	74.7594	highest PALs	APOA2 neurons
Tenecteplase Action Pathway	PathBank 1.0	1.1e-09	74.7594	highest PALs	APOA2 neurons
Tranexamic Acid Action Pathway	PathBank 1.0	1.1e-09	74.7594	highest PALs	APOA2 neurons
Urokinase Action Pathway	PathBank 1.0	1.1e-09	74.7594	highest PALs	APOA2 neurons
Warfarin Action Pathway	PathBank 1.0	1.1e-09	74.7594	highest PALs	APOA2 neurons
Ximelagatran Action Pathway	PathBank 1.0	1.1e-09	74.7594	highest PALs	APOA2 neurons
reactome_AMPK_inhibits_chREBP_transcriptional_activation_activity_Main_Pathway	Reactome 1.3	0.0289	74.2996	highest PALs	APOA2 neurons
NCI_N_cadherin_signaling_events_Pathway_(axonogenesis)	NCI 1.2	0.0529	73.5737	highest PALs	APOA2 neurons
NCI_Reelin_signaling_Pathway_(long_term_memory)	NCI 1.2	0.0298538	73.0051	highest PALs	APOA2 neurons
NCI_Effects_of_Botulinum_toxin_Main_Pathway	NCI 1.2	0.00888153	71.8137	highest PALs	APOA2 neurons
reactome_CREB_phosphorylation_through_the_activation_of_CaMKK_Main_Pathway	Reactome 1.3	0.0668938	71.2799	highest PALs	APOA2 neurons
biocarta_g_secretase_mediated_erbb4_signaling_Main_Pathway	Biocarta 1.2	0.0282091	71.0586	highest PALs	APOA2 neurons
NCI_p38_signaling_mediated_by_MAPKAP_kinases_Pathway_(regulation_of_mRNA_stability)	NCI 1.2	0.0457655	70.546	highest PALs	APOA2 neurons
NCI_ErbB2_ErbB3_signaling_events_Pathway_(heart_morphogenesis)	NCI 1.2	0.0750684	70.4838	highest PALs	APOA2 neurons
Ticlopidine Action Pathway	PathBank 1.0	0.00214279	-131.242	lowest PALs	APOA2 neurons
Ticlopidine Metabolism Pathway	PathBank 1.0	0.00214279	-131.242	lowest PALs	APOA2 neurons
NCI_Arf6_downstream_Pathway_(liver_development)	NCI 1.2	0.00074567	-120.433	lowest PALs	APOA2 neurons
NCI_Arf6_downstream_Pathway_(myoblast_fusion)	NCI 1.2	0.00074567	-120.433	lowest PALs	APOA2 neurons
NCI_Arf6_downstream_Pathway_(regulation_of_epithelial_cell_migration)	NCI 1.2	0.00074567	-120.433	lowest PALs	APOA2 neurons
NCI_Arf6_downstream_Pathway_(substrate_adhesion_dependent_cell_spreading)	NCI 1.2	0.00074567	-120.433	lowest PALs	APOA2 neurons
NCI_Arf6_trafficking_events_Pathway_(clathrin_independent_pinocytosis)	NCI 1.2	0.00074567	-120.433	lowest PALs	APOA2 neurons
NCI_Arf6_trafficking_events_Pathway_(positive_regulation_of_endocytosis)	NCI 1.2	0.00074567	-120.433	lowest PALs	APOA2 neurons
NCI_Arf6_trafficking_events_Pathway_(receptor_recycling)	NCI 1.2	0.00074567	-120.433	lowest PALs	APOA2 neurons
NCI_a6b1_and_a6b4_Integrin_signaling_Pathway_(hemidesmosome_assembly)	NCI 1.2	0.011905	-111.41	lowest PALs	APOA2 neurons
Dipyridamole (Antiplatelet) Action Pathway	PathBank 1.0	0.0174306	-98.8631	lowest PALs	APOA2 neurons
NCI_Arf6_trafficking_events_Pathway_(positive_regulation_of_phagocytosis)	NCI 1.2	0.00460132	-95.8519	lowest PALs	APOA2 neurons
KEGG_Basal_cell_carcinoma_Main_Pathway	KEGG Adjusted 1.4	0.00386643	-89.4603	lowest PALs	APOA2 neurons
Succinate Signalling	PathBank 1.0	0.018156	-80.1335	lowest PALs	APOA2 neurons
IL-10_Pathway_Stability_Determination	Qiagen 1.5	0.00469871	-77.5343	lowest PALs	APOA2 neurons
reactome_Serine_biosynthesis_Main_Pathway	Reactome 1.3	0.00108955	-77.4127	lowest PALs	APOA2 neurons
STAT3_Pathway_G1_to_S_Cell_Cycle_Progression	Qiagen 1.5	0.00116362	-76.6727	lowest PALs	APOA2 neurons
NCI_a6b1_and_a6b4_Integrin_signaling_Pathway_(proteasomal_ubiquitin_dependent_protein_catabolic_process)	NCI 1.2	0.0270188	-75.6781	lowest PALs	APOA2 neurons
reactome_TGFBR1_KD_Mutants_in_Cancer_Main_Pathway	Reactome 1.3	0.0321177	-75.4463	lowest PALs	APOA2 neurons
reactome_TGFBR2_Kinase_Domain_Mutants_in_Cancer_Main_Pathway	Reactome 1.3	0.0321177	-75.4463	lowest PALs	APOA2 neurons
NCI_BCR_signaling_Pathway_(cell_survival)	NCI 1.2	0.00931139	-72.2081	lowest PALs	APOA2 neurons
NCI_Plasma_membrane_estrogen_receptor_signaling_Pathway_(JNK_cascade)	NCI 1.2	0.0321687	-67.0922	lowest PALs	APOA2 neurons
biocarta_akt_signaling_Pathway_(apoptosis)	Biocarta 1.2	7.31e-07	-65.947	lowest PALs	APOA2 neurons
biocarta_akt_signaling_Pathway_(cell_survival)	Biocarta 1.2	7.31e-07	-65.947	lowest PALs	APOA2 neurons
reactome_Signalling_to_STAT3_Main_Pathway	Reactome 1.3	0.00034449	-65.301	lowest PALs	APOA2 neurons
Esomeprazole Action Pathway	PathBank 1.0	0.0193681	-64.8007	lowest PALs	APOA2 neurons
Lansoprazole Action Pathway	PathBank 1.0	0.0193681	-64.8007	lowest PALs	APOA2 neurons
biocarta_akt_signaling_Pathway_(Pathway_protein_ubiquitination_of_CHUK)	Biocarta 1.2	1.88e-05	-64.7943	lowest PALs	APOA2 neurons
KEGG_Autoimmune_thyroid_disease_Main_Pathway	KEGG Adjusted 1.4	0.00254	-63.8261	lowest PALs	APOA2 neurons
KEGG_Graft_versus_host_disease_Main_Pathway	KEGG Adjusted 1.4	0.0025416	-63.8261	lowest PALs	APOA2 neurons
NCI_Hedgehog_signaling_events_mediated_by_Gli_proteins_Pathway_(embryonic_limb_morphogenesis)	NCI 1.2	0.0108545	-62.3385	lowest PALs	APOA2 neurons
NCI_Hedgehog_signaling_events_mediated_by_Gli_proteins_Pathway_(forebrain_development)	NCI 1.2	0.0108545	-62.3385	lowest PALs	APOA2 neurons
KEGG_Arrhythmogenic_right_ventricular_cardiomyopathy_ARVC__Main_Pathway	KEGG Adjusted 1.4	0.0312	-61.1019	lowest PALs	APOA2 neurons
NCI_FOXA2_and_FOXA3_transcription_factor_networks_Main_Pathway	NCI 1.2	0.00461778	-60.5757	lowest PALs	APOA2 neurons
reactome_TRAIL_signaling_Main_Pathway	Reactome 1.3	5.08e-05	-60.4199	lowest PALs	APOA2 neurons
KEGG_Hedgehog_signaling_Main_Pathway	KEGG Adjusted 1.4	0.00105401	-58.1718	lowest PALs	APOA2 neurons
biocarta_the_igf_1_receptor_and_longevity_Pathway_(Pathway_degradation_of_CAT)	Biocarta 1.2	0.0161458	-58.0345	lowest PALs	APOA2 neurons
biocarta_the_igf_1_receptor_and_longevity_Pathway_(cell_survival)	Biocarta 1.2	0.0161458	-58.0345	lowest PALs	APOA2 neurons
reactome_CD28_co_stimulation_Main_Pathway	Reactome 1.3	0.00370128	-57.7599	lowest PALs	APOA2 neurons
NCI_PLK3_signaling_events_Main_Pathway	NCI 1.2	0.00905964	-57.4215	lowest PALs	APOA2 neurons
reactome_Regulation_of_signaling_by_CBL_Main_Pathway	Reactome 1.3	0.0271747	-56.247	lowest PALs	APOA2 neurons
reactome_Fc_epsilon_receptor_FCERI_signaling_Main_Pathway	Reactome 1.3	0.00114983	-55.302	lowest PALs	APOA2 neurons
Estrogen_Pathway_Vasodilatation	Qiagen 1.5	0.0616565	-55.0906	lowest PALs	APOA2 neurons
EGF_Pathway_Rab5_Regulation_Pathway	Qiagen 1.5	0.0660306	-55.0543	lowest PALs	APOA2 neurons
reactome_Dopamine_receptors_Main_Pathway	Reactome 1.3	0.000339	-54.9725	lowest PALs	APOA2 neurons
NCI_Caspase_Cascade_in_Apoptosis_Pathway_(JNK_cascade)	NCI 1.2	0.0223724	-54.8075	lowest PALs	APOA2 neurons
VEGF_Pathway_Nitric_Oxide_Production	Qiagen 1.5	0.0794148	-54.2117	lowest PALs	APOA2 neurons
reactome_Sperm_Oocyte_Membrane_Binding_Main_Pathway	Reactome 1.3	0.00021942	-53.8081	lowest PALs	APOA2 neurons
NCI_Endothelins_Pathway_(positive_regulation_of_muscle_contraction)	NCI 1.2	0.0404048	-53.7598	lowest PALs	APOA2 neurons
reactome_Fibronectin_matrix_formation_Main_Pathway	Reactome 1.3	0.111669	-53.5338	lowest PALs	APOA2 neurons
Cetuximab Action Pathway	PathBank 1.0	3.11e-07	256.197	highest PALs	F5 neurons
Gefitinib Action Pathway	PathBank 1.0	3.11e-07	256.197	highest PALs	F5 neurons
Panitumumab Action Pathway	PathBank 1.0	3.11e-07	256.197	highest PALs	F5 neurons
Trastuzumab Action Pathway	PathBank 1.0	3.11e-07	256.197	highest PALs	F5 neurons
Benazepril Metabolism Pathway	PathBank 1.0	0.00028515	174.539	highest PALs	F5 neurons
Cilazapril Metabolism Pathway	PathBank 1.0	0.00028515	174.539	highest PALs	F5 neurons
Enalapril Metabolism Pathway	PathBank 1.0	0.00028515	174.539	highest PALs	F5 neurons
Fosinopril Metabolism Pathway	PathBank 1.0	0.00028515	174.539	highest PALs	F5 neurons
Moexipril Metabolism Pathway	PathBank 1.0	0.00028515	174.539	highest PALs	F5 neurons
Quinapril Metabolism Pathway	PathBank 1.0	0.00028515	174.539	highest PALs	F5 neurons
Ramipril Metabolism Pathway	PathBank 1.0	0.00028515	174.539	highest PALs	F5 neurons
Spirapril Metabolism Pathway	PathBank 1.0	0.00028515	174.539	highest PALs	F5 neurons
Trandolapril Metabolism Pathway	PathBank 1.0	0.00028515	174.539	highest PALs	F5 neurons
HIF1Alpha_Pathway_HIF1a_Degradation	Qiagen 1.5	8.52e-05	170.096	highest PALs	F5 neurons
NCI_FGF_signaling_Pathway_(MAPKKK_cascade)	NCI 1.2	6.14e-07	151.791	highest PALs	F5 neurons
Bevacizumab Action Pathway	PathBank 1.0	3.29e-07	149.012	highest PALs	F5 neurons
NCI_FGF_signaling_Pathway_(negative_regulation_of_apoptosis)	NCI 1.2	6.53e-05	144.791	highest PALs	F5 neurons
NCI_Role_of_Calcineurin_dependent_NFAT_signaling_in_lymphocytes_Pathway_(positive_T_cell_selection)	NCI 1.2	7.78e-05	134.236	highest PALs	F5 neurons
NCI_FGF_signaling_Pathway_(cell_migration)	NCI 1.2	2.18e-05	123.819	highest PALs	F5 neurons
biocarta_role_of_mef2d_in_t_cell_apoptosis_Pathway_(Pathway_degradation_of_CAPN2)	Biocarta 1.2	2.41e-06	122.603	highest PALs	F5 neurons
NCI_FGF_signaling_Main_Pathway	NCI 1.2	8.73e-05	121.715	highest PALs	F5 neurons
NCI_Fc_epsilon_receptor_I_signaling_in_mast_cells_Pathway_(regulation_of_mast_cell_degranulation)	NCI 1.2	7.13e-06	119.099	highest PALs	F5 neurons
JAK-STAT_Pathway_JAK_Degradation	Qiagen 1.5	7.94e-06	117.421	highest PALs	F5 neurons
PTEN_Pathway_Protein_Synthesis	Qiagen 1.5	1.29e-05	103.244	highest PALs	F5 neurons
NCI_Signaling_events_mediated_by_the_Hedgehog_family_Pathway_(pancreas_development)	NCI 1.2	1.77e-06	96.4736	highest PALs	F5 neurons
NCI_ErbB1_downstream_signaling_Pathway_(lamellipodium_assembly)	NCI 1.2	1.03e-05	92.4168	highest PALs	F5 neurons
Vatalanib Action Pathway	PathBank 1.0	0.00113	89.4141	highest PALs	F5 neurons
Erlotinib Action Pathway	PathBank 1.0	3.11e-07	85.399	highest PALs	F5 neurons
Fosphenytoin (Antiarrhythmic) Metabolism Pathway	PathBank 1.0	0.000383	81.1603	highest PALs	F5 neurons
Abciximab Action Pathway	PathBank 1.0	4.01e-05	78.7401	highest PALs	F5 neurons
Eptifibatide Action Pathway	PathBank 1.0	4.01e-05	78.7401	highest PALs	F5 neurons
Tirofiban Action Pathway	PathBank 1.0	4.01e-05	78.7401	highest PALs	F5 neurons
ErbB_Family_Pathway_Anti-Apoptosis	Qiagen 1.5	1.35e-05	78.0063	highest PALs	F5 neurons
PTEN_Pathway_Migration	Qiagen 1.5	2.62e-06	77.1821	highest PALs	F5 neurons
Circadian_Pathway	Qiagen 1.5	1.03e-05	75.4426	highest PALs	F5 neurons
biocarta_extrinsic_prothrombin_activation_Main_Pathway	Biocarta 1.2	2.71e-25	74.8866	highest PALs	F5 neurons
PTEN_Pathway_Proliferation	Qiagen 1.5	2.77e-06	74.2189	highest PALs	F5 neurons
PTEN_Pathway_Neuronal_Survival	Qiagen 1.5	1.76e-05	73.4897	highest PALs	F5 neurons
PTEN_Pathway_Synaptic_Transmission	Qiagen 1.5	3.51e-06	71.5413	highest PALs	F5 neurons
PTEN_Pathway_Genomic_Stability	Qiagen 1.5	1.95e-06	71.4381	highest PALs	F5 neurons
NCI_Arf6_downstream_Pathway_(actin_filament_bundle_formation)	NCI 1.2	0.00994	70.2709	highest PALs	F5 neurons
KEGG_Amyotrophic_lateral_sclerosis_ALS__Main_Pathway	KEGG Adjusted 1.4	0.000791	70.2574	highest PALs	F5 neurons
Sorafenib Metabolism Pathway	PathBank 1.0	2e-07	70.1064	highest PALs	F5 neurons
biocarta_sprouty_regulation_of_tyrosine_kinase_signals_Pathway_(cell_migration)	Biocarta 1.2	0.00191	67.9949	highest PALs	F5 neurons
Mitochondrial_Apoptosis_Pathway_DNA_Fragmentation	Qiagen 1.5	2.68e-05	66.9292	highest PALs	F5 neurons
KEGG_Circadian_rhythm_Main_Pathway	KEGG Adjusted 1.4	1.52e-06	65.49	highest PALs	F5 neurons
PTEN_Pathway_Apoptosis	Qiagen 1.5	0.000205	65.2399	highest PALs	F5 neurons
PTEN_Pathway_DNA_Repair	Qiagen 1.5	3.78e-06	64.7736	highest PALs	F5 neurons
Felodipine Metabolism Pathway	PathBank 1.0	0.0349	63.7025	highest PALs	F5 neurons
KEGG_Influenza_A_Main_Pathway	KEGG Adjusted 1.4	0.000403	63.2061	highest PALs	F5 neurons
PAK_Pathway_Paxillin_Disassembly	Qiagen 1.5	1.5e-08	-251.462	lowest PALs	F5 neurons
reactome_Astrocytic_Glutamate_Glutamine_Uptake_And_Metabolism_Main_Pathway	Reactome 1.3	4.47e-08	-215.805	lowest PALs	F5 neurons
NCI_a6b1_and_a6b4_Integrin_signaling_Pathway_(hemidesmosome_assembly)	NCI 1.2	2.46e-06	-203.919	lowest PALs	F5 neurons
mTOR_Pathway_VEGF_Pathway	Qiagen 1.5	1.43e-08	-203.733	lowest PALs	F5 neurons
reactome_Constitutive_Signaling_by_NOTCH1_t_7_9_NOTCH1_M1580_K2555_Translocation_Mutant_Main_Pathway	Reactome 1.3	3.39e-08	-193.807	lowest PALs	F5 neurons
NCI_PAR1_mediated_thrombin_signaling_events_Pathway_(focal_adhesion_assembly)	NCI 1.2	2.26e-08	-190.689	lowest PALs	F5 neurons
NCI_CDC42_signaling_events_Pathway_(cell_proliferation)	NCI 1.2	5.89e-05	-189.982	lowest PALs	F5 neurons
NCI_CDC42_signaling_events_Pathway_(cytokinesis)	NCI 1.2	5.89e-05	-189.982	lowest PALs	F5 neurons
reactome_TGFBR1_KD_Mutants_in_Cancer_Main_Pathway	Reactome 1.3	5.18e-08	-186.508	lowest PALs	F5 neurons
reactome_TGFBR2_Kinase_Domain_Mutants_in_Cancer_Main_Pathway	Reactome 1.3	5.18e-08	-186.508	lowest PALs	F5 neurons
NCI_HIF_2_alpha_transcription_factor_network_Pathway_(neuron_apoptosis)	NCI 1.2	2.74e-08	-184.199	lowest PALs	F5 neurons
NCI_LKB1_signaling_events_Pathway_(chromatin_remodeling)	NCI 1.2	4.8e-06	-183.406	lowest PALs	F5 neurons
EGF_Pathway_Rab5_Regulation_Pathway	Qiagen 1.5	4.12e-10	-181.209	lowest PALs	F5 neurons
NCI_RhoA_signaling_Pathway_(Pathway_positive_regulation_of_NF_kappaB_transcription_factor_activity_via_RHOA)	NCI 1.2	0.000117	-180.023	lowest PALs	F5 neurons
reactome_PERK_regulates_gene_expression_Main_Pathway	Reactome 1.3	6.2e-07	-179.992	lowest PALs	F5 neurons
reactome_Formation_of_the_active_cofactor_UDP_glucuronate_Main_Pathway	Reactome 1.3	1.23e-06	-179.502	lowest PALs	F5 neurons
Akt_Signaling_Pathway_Glucose_Uptake	Qiagen 1.5	4.03e-07	-174.092	lowest PALs	F5 neurons
NCI_Osteopontin_mediated_events_Pathway_(ruffle_organization)	NCI 1.2	2.57e-06	-173.285	lowest PALs	F5 neurons
NCI_GMCSF_mediated_signaling_events_Main_Pathway	NCI 1.2	7.76e-07	-171.926	lowest PALs	F5 neurons
NCI_IL2_signaling_events_mediated_by_STAT5_Main_Pathway	NCI 1.2	7.76e-07	-171.926	lowest PALs	F5 neurons
NCI_IL2_signaling_events_mediated_by_STAT5_Pathway_(CD4_positive_CD25_positive_alpha_beta_regulatory_T_cell_lineage_commitment)	NCI 1.2	7.76e-07	-171.926	lowest PALs	F5 neurons
NCI_IL2_signaling_events_mediated_by_STAT5_Pathway_(activation_induced_cell_death_of_T_cells)	NCI 1.2	7.76e-07	-171.926	lowest PALs	F5 neurons
reactome_Plasmalogen_biosynthesis_Main_Pathway	Reactome 1.3	5.76e-06	-171.866	lowest PALs	F5 neurons
Stat3 Signaling Pathway	PathBank 1.0	7.96e-07	-171.56	lowest PALs	F5 neurons
NCI_Netrin_mediated_signaling_events_Pathway_(apoptosis)	NCI 1.2	5.91e-07	-170.401	lowest PALs	F5 neurons
reactome_Oxygen_dependent_asparagine_hydroxylation_of_Hypoxia_inducible_Factor_Alpha_Main_Pathway	Reactome 1.3	8.73e-07	-170.166	lowest PALs	F5 neurons
biocarta_cell_cycle_g2_m_checkpoint_Pathway_(DNA_repair)	Biocarta 1.2	2.39e-06	-170.066	lowest PALs	F5 neurons
Glucocorticoid_Receptor_Signaling_Pathway_Histone_Deacetylation	Qiagen 1.5	7.58e-05	-169.099	lowest PALs	F5 neurons
NCI_Arf1_Pathway_(actin_filament_polymerization)	NCI 1.2	2.75e-06	-167.804	lowest PALs	F5 neurons
reactome_Activation_of_NIMA_Kinases_NEK9_NEK6_NEK7_Main_Pathway	Reactome 1.3	3.25e-06	-167.283	lowest PALs	F5 neurons
reactome_N_glycan_trimming_in_the_ER_and_Calnexin_Calreticulin_cycle_Main_Pathway	Reactome 1.3	3.27e-06	-165.479	lowest PALs	F5 neurons
NCI_Trk_receptor_signaling_mediated_by_PI3K_and_PLC_gamma_Pathway_(regulation_of_long_term_neuronal_synaptic_plasticity)	NCI 1.2	4.05e-05	-164.315	lowest PALs	F5 neurons
Ticlopidine Action Pathway	PathBank 1.0	0.000103	-162.928	lowest PALs	F5 neurons
Ticlopidine Metabolism Pathway	PathBank 1.0	0.000103	-162.928	lowest PALs	F5 neurons
NCI_a6b1_and_a6b4_Integrin_signaling_Pathway_(proteasomal_ubiquitin_dependent_protein_catabolic_process)	NCI 1.2	1.18e-06	-162.249	lowest PALs	F5 neurons
NCI_RhoA_signaling_Pathway_(actin_cytoskeleton_organization)	NCI 1.2	8.74e-05	-162.183	lowest PALs	F5 neurons
reactome_CHL1_interactions_Main_Pathway	Reactome 1.3	5.04e-06	-161.759	lowest PALs	F5 neurons
ATM_Pathway_Apoptosis	Qiagen 1.5	1.11e-05	-161.425	lowest PALs	F5 neurons
NCI_FAS_CD95_signaling_Pathway_(cell_cycle)	NCI 1.2	1.12e-08	-161.264	lowest PALs	F5 neurons
Plasmalogen Synthesis	PathBank 1.0	7.47e-08	-160.911	lowest PALs	F5 neurons
reactome_EGFR_interacts_with_phospholipase_C_gamma_Main_Pathway	Reactome 1.3	2.07e-07	-160.721	lowest PALs	F5 neurons
reactome_Linoleic_acid_LA_metabolism_Main_Pathway	Reactome 1.3	3.21e-08	-160.539	lowest PALs	F5 neurons
NCI_Caspase_Cascade_in_Apoptosis_Pathway_(positive_regulation_of_apoptosis)	NCI 1.2	1.57e-07	-160.503	lowest PALs	F5 neurons
biocarta_nuclear_receptors_coordinate_the_activities_of_chromatin_remodeling_complexes_and_coactivators_to_facilitate_initiation_of_transcription_in_carcinoma_cells_Main_Pathway	Biocarta 1.2	1.53e-06	-160.261	lowest PALs	F5 neurons
NCI_ATM_Pathway_(apoptosis)	NCI 1.2	5.81e-06	-159.627	lowest PALs	F5 neurons
reactome_Beta_oxidation_of_palmitoyl_CoA_to_myristoyl_CoA_Main_Pathway	Reactome 1.3	6.21e-05	-159.341	lowest PALs	F5 neurons
NCI_Ephrin_B_reverse_signaling_Pathway_(endothelial_cell_proliferation)	NCI 1.2	1.28e-06	-159.211	lowest PALs	F5 neurons
reactome_binding_of_TCF_LEF_CTNNB1_to_target_gene_promoters_Main_Pathway	Reactome 1.3	5.2e-08	-158.976	lowest PALs	F5 neurons
NCI_CXCR4_mediated_signaling_events_Pathway_(actin_filament_depolymerization)	NCI 1.2	0.000944	-158.891	lowest PALs	F5 neurons
Biotin Metabolism	PathBank 1.0	4e-07	-158.801	lowest PALs	F5 neurons
NCI_FGF_signaling_Pathway_(negative_regulation_of_apoptosis)	NCI 1.2	4.44e-11	262.26	highest PALs	KIR3DL12 neurons
Cetuximab Action Pathway	PathBank 1.0	8.54e-06	248.448	highest PALs	KIR3DL12 neurons
Gefitinib Action Pathway	PathBank 1.0	8.54e-06	248.448	highest PALs	KIR3DL12 neurons
Panitumumab Action Pathway	PathBank 1.0	8.54e-06	248.448	highest PALs	KIR3DL12 neurons
Trastuzumab Action Pathway	PathBank 1.0	8.54e-06	248.448	highest PALs	KIR3DL12 neurons
NCI_FGF_signaling_Main_Pathway	NCI 1.2	1.34e-11	230.031	highest PALs	KIR3DL12 neurons
NCI_FGF_signaling_Pathway_(MAPKKK_cascade)	NCI 1.2	1.96e-10	213.812	highest PALs	KIR3DL12 neurons
HIF1Alpha_Pathway_HIF1a_Degradation	Qiagen 1.5	4.69e-05	195.784	highest PALs	KIR3DL12 neurons
NCI_FGF_signaling_Pathway_(cell_migration)	NCI 1.2	2.89e-08	178.803	highest PALs	KIR3DL12 neurons
NCI_Role_of_Calcineurin_dependent_NFAT_signaling_in_lymphocytes_Pathway_(positive_T_cell_selection)	NCI 1.2	2.65e-06	176.833	highest PALs	KIR3DL12 neurons
JAK-STAT_Pathway_JAK_Degradation	Qiagen 1.5	1.41e-09	175.567	highest PALs	KIR3DL12 neurons
Benazepril Metabolism Pathway	PathBank 1.0	0.00156	169.377	highest PALs	KIR3DL12 neurons
Cilazapril Metabolism Pathway	PathBank 1.0	0.00156	169.377	highest PALs	KIR3DL12 neurons
Enalapril Metabolism Pathway	PathBank 1.0	0.00156098	169.377	highest PALs	KIR3DL12 neurons
Fosinopril Metabolism Pathway	PathBank 1.0	0.00156098	169.377	highest PALs	KIR3DL12 neurons
Moexipril Metabolism Pathway	PathBank 1.0	0.00156098	169.377	highest PALs	KIR3DL12 neurons
Quinapril Metabolism Pathway	PathBank 1.0	0.00156098	169.377	highest PALs	KIR3DL12 neurons
Ramipril Metabolism Pathway	PathBank 1.0	0.00156098	169.377	highest PALs	KIR3DL12 neurons
Spirapril Metabolism Pathway	PathBank 1.0	0.00156098	169.377	highest PALs	KIR3DL12 neurons
Trandolapril Metabolism Pathway	PathBank 1.0	0.00156098	169.377	highest PALs	KIR3DL12 neurons
NCI_Arf6_downstream_Pathway_(actin_filament_bundle_formation)	NCI 1.2	3.9e-08	164.706	highest PALs	KIR3DL12 neurons
Bevacizumab Action Pathway	PathBank 1.0	3.37e-06	151.048	highest PALs	KIR3DL12 neurons
biocarta_role_of_mef2d_in_t_cell_apoptosis_Pathway_(Pathway_degradation_of_CAPN2)	Biocarta 1.2	1.87e-07	150.258	highest PALs	KIR3DL12 neurons
Fosphenytoin (Antiarrhythmic) Metabolism Pathway	PathBank 1.0	2.95e-09	149.183	highest PALs	KIR3DL12 neurons
NCI_Fc_epsilon_receptor_I_signaling_in_mast_cells_Pathway_(regulation_of_mast_cell_degranulation)	NCI 1.2	5.09e-07	147.766	highest PALs	KIR3DL12 neurons
KEGG_Amyotrophic_lateral_sclerosis_ALS__Main_Pathway	KEGG Adjusted 1.4	1.26e-10	147.619	highest PALs	KIR3DL12 neurons
NCI_ErbB1_downstream_signaling_Pathway_(tight_junction_assembly)	NCI 1.2	1.92e-07	141.275	highest PALs	KIR3DL12 neurons
NCI_ErbB1_downstream_signaling_Pathway_(lamellipodium_assembly)	NCI 1.2	4.33e-08	126.94	highest PALs	KIR3DL12 neurons
KEGG_Influenza_A_Main_Pathway	KEGG Adjusted 1.4	8.9e-09	113.113	highest PALs	KIR3DL12 neurons
Mitochondrial_Apoptosis_Pathway_DNA_Fragmentation	Qiagen 1.5	6.27e-10	108.53	highest PALs	KIR3DL12 neurons
PTEN_Pathway_Migration	Qiagen 1.5	2.34e-09	108.377	highest PALs	KIR3DL12 neurons
NCI_Hedgehog_signaling_events_mediated_by_Gli_proteins_Pathway_(embryonic_limb_morphogenesis)	NCI 1.2	5.46e-05	107.538	highest PALs	KIR3DL12 neurons
NCI_Hedgehog_signaling_events_mediated_by_Gli_proteins_Pathway_(forebrain_development)	NCI 1.2	5.46e-05	107.538	highest PALs	KIR3DL12 neurons
LPS and Citrate Signaling and Inflammation	PathBank 1.0	1.27e-07	106.791	highest PALs	KIR3DL12 neurons
NCI_Signaling_events_mediated_by_the_Hedgehog_family_Pathway_(pancreas_development)	NCI 1.2	4.61e-06	102.925	highest PALs	KIR3DL12 neurons
Abciximab Action Pathway	PathBank 1.0	1.56e-06	102.071	highest PALs	KIR3DL12 neurons
Eptifibatide Action Pathway	PathBank 1.0	1.56e-06	102.071	highest PALs	KIR3DL12 neurons
Tirofiban Action Pathway	PathBank 1.0	1.56e-06	102.071	highest PALs	KIR3DL12 neurons
Felodipine Metabolism Pathway	PathBank 1.0	0.00233	101.941	highest PALs	KIR3DL12 neurons
biocarta_sprouty_regulation_of_tyrosine_kinase_signals_Pathway_(cell_migration)	Biocarta 1.2	2.69e-05	101.826	highest PALs	KIR3DL12 neurons
PTEN_Pathway_Proliferation	Qiagen 1.5	7.9e-09	101.046	highest PALs	KIR3DL12 neurons
PTEN_Pathway_Synaptic_Transmission	Qiagen 1.5	5.42e-09	99.4458	highest PALs	KIR3DL12 neurons
reactome_Signaling_by_FGFR_Main_Pathway	Reactome 1.3	0.000196	98.9097	highest PALs	KIR3DL12 neurons
PTEN_Pathway_Genomic_Stability	Qiagen 1.5	3.83e-09	97.7794	highest PALs	KIR3DL12 neurons
Pancreas Function - Alpha Cell	PathBank 1.0	0.000575	97.6314	highest PALs	KIR3DL12 neurons
Pancreas Function - Delta Cell	PathBank 1.0	0.00057494	97.6314	highest PALs	KIR3DL12 neurons
reactome_XAV939_inhibits_tankyrase_stabilizing_AXIN_Main_Pathway	Reactome 1.3	9.42e-09	97.6236	highest PALs	KIR3DL12 neurons
PTEN_Pathway_Apoptosis	Qiagen 1.5	5.17e-07	97.5393	highest PALs	KIR3DL12 neurons
Sorafenib Metabolism Pathway	PathBank 1.0	4.01e-10	93.2063	highest PALs	KIR3DL12 neurons
mTOR_Pathway_Autophagy	Qiagen 1.5	0.000279	93.1919	highest PALs	KIR3DL12 neurons
NCI_RhoA_signaling_Pathway_(Pathway_positive_regulation_of_NF_kappaB_transcription_factor_activity_via_RHOA)	NCI 1.2	3.74e-11	-338.955	lowest PALs	KIR3DL12 neurons
NCI_RhoA_signaling_Pathway_(actin_cytoskeleton_organization)	NCI 1.2	9.76e-13	-322.533	lowest PALs	KIR3DL12 neurons
reactome_Astrocytic_Glutamate_Glutamine_Uptake_And_Metabolism_Main_Pathway	Reactome 1.3	1.19e-13	-321.556	lowest PALs	KIR3DL12 neurons
NCI_Integrin_linked_kinase_signaling_Pathway_(microtubule_cytoskeleton_organization)	NCI 1.2	3.32e-12	-307.016	lowest PALs	KIR3DL12 neurons
NCI_Signaling_events_mediated_by_VEGFR1_and_VEGFR2_Pathway_(Pathway_degradation_of_AKAP1)	NCI 1.2	7.38e-08	-283.131	lowest PALs	KIR3DL12 neurons
reactome_Formation_of_the_active_cofactor_UDP_glucuronate_Main_Pathway	Reactome 1.3	3.94e-12	-282.256	lowest PALs	KIR3DL12 neurons
NCI_CDC42_signaling_events_Pathway_(cell_proliferation)	NCI 1.2	1.16e-07	-277.088	lowest PALs	KIR3DL12 neurons
NCI_CDC42_signaling_events_Pathway_(cytokinesis)	NCI 1.2	1.16e-07	-277.088	lowest PALs	KIR3DL12 neurons
Glucocorticoid_Receptor_Signaling_Pathway_Histone_Deacetylation	Qiagen 1.5	4.25e-09	-276.617	lowest PALs	KIR3DL12 neurons
NCI_Osteopontin_mediated_events_Pathway_(ruffle_organization)	NCI 1.2	1.26e-10	-261.181	lowest PALs	KIR3DL12 neurons
reactome_Beta_oxidation_of_palmitoyl_CoA_to_myristoyl_CoA_Main_Pathway	Reactome 1.3	2.62e-09	-260.98	lowest PALs	KIR3DL12 neurons
biocarta_regulation_of_bad_phosphorylation_Pathway_(apoptosis)	Biocarta 1.2	9.31e-11	-260.365	lowest PALs	KIR3DL12 neurons
NCI_E_cadherin_signaling_in_the_nascent_adherens_junction_Pathway_(regulation_of_cell_cell_adhesion)	NCI 1.2	1.24e-09	-254.725	lowest PALs	KIR3DL12 neurons
Ras_Pathway_RhoA_Pathway	Qiagen 1.5	3.2e-12	-253.566	lowest PALs	KIR3DL12 neurons
NCI_PAR1_mediated_thrombin_signaling_events_Pathway_(focal_adhesion_assembly)	NCI 1.2	1.98e-11	-252.69	lowest PALs	KIR3DL12 neurons
NCI_IL6_mediated_signaling_events_Pathway_(MAPKKK_cascade)	NCI 1.2	9.67e-10	-249.28	lowest PALs	KIR3DL12 neurons
biocarta_cell_cycle_g2_m_checkpoint_Pathway_(DNA_repair)	Biocarta 1.2	5.62e-10	-246.663	lowest PALs	KIR3DL12 neurons
reactome_Nonhomologous_End_joining_NHEJ__Main_Pathway	Reactome 1.3	3.39e-11	-246.43	lowest PALs	KIR3DL12 neurons
NCI_Stabilization_and_expansion_of_the_E_cadherin_adherens_junction_Pathway_(actin_cytoskeleton_organization)	NCI 1.2	1.88e-10	-243.319	lowest PALs	KIR3DL12 neurons
reactome_NOTCH2_intracellular_domain_regulates_transcription_Main_Pathway	Reactome 1.3	6.53e-12	-241.368	lowest PALs	KIR3DL12 neurons
NCI_ErbB1_downstream_signaling_Pathway_(cytoskeleton_organization)	NCI 1.2	1.03e-08	-241.264	lowest PALs	KIR3DL12 neurons
NCI_E_cadherin_signaling_in_the_nascent_adherens_junction_Pathway_(regulation_of_calcium_dependent_cell_cell_adhesion)	NCI 1.2	2.58e-10	-240.608	lowest PALs	KIR3DL12 neurons
WNT_Pathway_Cytoskeletal_Rearrangement	Qiagen 1.5	3.02e-09	-240.192	lowest PALs	KIR3DL12 neurons
NCI_Stabilization_and_expansion_of_the_E_cadherin_adherens_junction_Pathway_(regulation_of_cell_cell_adhesion)	NCI 1.2	1.65e-12	-239.927	lowest PALs	KIR3DL12 neurons
reactome_Processing_of_DNA_ends_prior_to_end_rejoining_Main_Pathway	Reactome 1.3	2.26e-09	-239.38	lowest PALs	KIR3DL12 neurons
reactome_PERK_regulates_gene_expression_Main_Pathway	Reactome 1.3	2.26e-09	-238.744	lowest PALs	KIR3DL12 neurons
biocarta_rho_cell_motility_signaling_Pathway_(focal_adhesion_formation)	Biocarta 1.2	1.74e-09	-238.685	lowest PALs	KIR3DL12 neurons
NCI_DNA_PK_pathway_in_nonhomologous_end_joining_Pathway_(double_strand_break_repair_via_homologous_recombination)	NCI 1.2	5.58e-09	-238.68	lowest PALs	KIR3DL12 neurons
NCI_ErbB2_ErbB3_signaling_events_Pathway_(heart_morphogenesis)	NCI 1.2	2.43e-08	-238.544	lowest PALs	KIR3DL12 neurons
NCI_ErbB2_ErbB3_signaling_events_Pathway_(mammary_gland_morphogenesis)	NCI 1.2	2.43e-08	-238.544	lowest PALs	KIR3DL12 neurons
NCI_ErbB2_ErbB3_signaling_events_Pathway_(nervous_system_development)	NCI 1.2	2.43e-08	-238.544	lowest PALs	KIR3DL12 neurons
NCI_Cellular_roles_of_Anthrax_toxin_Pathway_(macrophage_activation)	NCI 1.2	1.82e-09	-237.544	lowest PALs	KIR3DL12 neurons
biocarta_role_of_ppar_gamma_coactivators_in_obesity_and_thermogenesis_Main_Pathway	Biocarta 1.2	7.51e-10	-236.521	lowest PALs	KIR3DL12 neurons
biocarta_role_of_ppar_gamma_coactivators_in_obesity_and_thermogenesis_Pathway_(fat_cell_differentiation)	Biocarta 1.2	7.51e-10	-236.521	lowest PALs	KIR3DL12 neurons
NCI_Nectin_adhesion_Pathway_(positive_regulation_of_lamellipodium_assembly)	NCI 1.2	2.4e-09	-235.493	lowest PALs	KIR3DL12 neurons
NCI_Nongenotropic_Androgen_signaling_Pathway_(actin_cytoskeleton_reorganization)	NCI 1.2	3.03e-08	-235.177	lowest PALs	KIR3DL12 neurons
AHR_Pathway_CYP1A1_CYP1B1_CYP1A2_AHRR_gene_expression_via_POLR2B	Qiagen 1.5	1.37e-10	-235.17	lowest PALs	KIR3DL12 neurons
NCI_ATM_Pathway_(G2_M_transition_checkpoint)	NCI 1.2	4.7e-10	-235.152	lowest PALs	KIR3DL12 neurons
NCI_Cellular_roles_of_Anthrax_toxin_Pathway_(apoptosis)	NCI 1.2	8.4e-08	-234.829	lowest PALs	KIR3DL12 neurons
NCI_Cellular_roles_of_Anthrax_toxin_Pathway_(inflammatory_response)	NCI 1.2	8.4e-08	-234.829	lowest PALs	KIR3DL12 neurons
NCI_Cellular_roles_of_Anthrax_toxin_Pathway_(necrosis)	NCI 1.2	8.4e-08	-234.829	lowest PALs	KIR3DL12 neurons
NCI_Cellular_roles_of_Anthrax_toxin_Pathway_(negative_regulation_of_macrophage_activation)	NCI 1.2	8.4e-08	-234.829	lowest PALs	KIR3DL12 neurons
NCI_Cellular_roles_of_Anthrax_toxin_Pathway_(negative_regulation_of_myeloid_dendritic_cell_antigen_processing_and_presentation)	NCI 1.2	8.4e-08	-234.829	lowest PALs	KIR3DL12 neurons
NCI_Cellular_roles_of_Anthrax_toxin_Pathway_(negative_regulation_of_phagocytosis)	NCI 1.2	8.4e-08	-234.829	lowest PALs	KIR3DL12 neurons
NCI_Cellular_roles_of_Anthrax_toxin_Pathway_(platelet_activation)	NCI 1.2	8.4e-08	-234.829	lowest PALs	KIR3DL12 neurons
NCI_Cellular_roles_of_Anthrax_toxin_Pathway_(regulation_of_endothelial_cell_proliferation)	NCI 1.2	8.4e-08	-234.829	lowest PALs	KIR3DL12 neurons
NCI_IL4_mediated_signaling_events_Pathway_(T_cell_proliferation)	NCI 1.2	2.35e-07	-234.585	lowest PALs	KIR3DL12 neurons
NCI_IL4_mediated_signaling_events_Pathway_(T_helper_1_cell_differentiation)	NCI 1.2	2.35e-07	-234.585	lowest PALs	KIR3DL12 neurons
NCI_IL4_mediated_signaling_events_Pathway_(T_helper_2_cell_differentiation)	NCI 1.2	2.35e-07	-234.585	lowest PALs	KIR3DL12 neurons
KEGG_Thiamine_metabolism_Main_Pathway	KEGG Adjusted 1.4	1.21e-08	-233.727	lowest PALs	KIR3DL12 neurons
NCI_a6b1_and_a6b4_Integrin_signaling_Pathway_(hemidesmosome_assembly)	NCI 1.2	3.94e-25	431.273	highest PALs	astrocytes
KEGG_Basal_cell_carcinoma_Main_Pathway	KEGG Adjusted 1.4	3.14e-36	358.107	highest PALs	astrocytes
reactome_Astrocytic_Glutamate_Glutamine_Uptake_And_Metabolism_Main_Pathway	Reactome 1.3	3.26e-15	306.334	highest PALs	astrocytes
reactome_EGFR_interacts_with_phospholipase_C_gamma_Main_Pathway	Reactome 1.3	4.84e-19	269.427	highest PALs	astrocytes
EGF_Pathway_IP3_Signaling	Qiagen 1.5	1.31e-21	262.467	highest PALs	astrocytes
reactome_Ethanol_oxidation_Main_Pathway	Reactome 1.3	1.39e-20	239.225	highest PALs	astrocytes
EGF_Pathway_EGFR_Endocytosis	Qiagen 1.5	3.98e-17	237.809	highest PALs	astrocytes
NCI_a6b1_and_a6b4_Integrin_signaling_Pathway_(proteasomal_ubiquitin_dependent_protein_catabolic_process)	NCI 1.2	8.35e-13	235.948	highest PALs	astrocytes
NCI_Trk_receptor_signaling_mediated_by_PI3K_and_PLC_gamma_Pathway_(regulation_of_long_term_neuronal_synaptic_plasticity)	NCI 1.2	5.33e-09	231.806	highest PALs	astrocytes
NCI_Cellular_roles_of_Anthrax_toxin_Pathway_(apoptosis)	NCI 1.2	5.4e-09	229.464	highest PALs	astrocytes
NCI_Cellular_roles_of_Anthrax_toxin_Pathway_(inflammatory_response)	NCI 1.2	5.4e-09	229.464	highest PALs	astrocytes
NCI_Cellular_roles_of_Anthrax_toxin_Pathway_(necrosis)	NCI 1.2	5.4e-09	229.464	highest PALs	astrocytes
NCI_Cellular_roles_of_Anthrax_toxin_Pathway_(negative_regulation_of_macrophage_activation)	NCI 1.2	5.4e-09	229.464	highest PALs	astrocytes
NCI_Cellular_roles_of_Anthrax_toxin_Pathway_(negative_regulation_of_myeloid_dendritic_cell_antigen_processing_and_presentation)	NCI 1.2	5.4e-09	229.464	highest PALs	astrocytes
NCI_Cellular_roles_of_Anthrax_toxin_Pathway_(negative_regulation_of_phagocytosis)	NCI 1.2	5.4e-09	229.464	highest PALs	astrocytes
NCI_Cellular_roles_of_Anthrax_toxin_Pathway_(platelet_activation)	NCI 1.2	5.4e-09	229.464	highest PALs	astrocytes
NCI_Cellular_roles_of_Anthrax_toxin_Pathway_(regulation_of_endothelial_cell_proliferation)	NCI 1.2	5.4e-09	229.464	highest PALs	astrocytes
NCI_Proteoglycan_syndecan_mediated_signaling_events_Main_Pathway	NCI 1.2	7.57e-19	228.509	highest PALs	astrocytes
EGF_Pathway_Cell_Motility	Qiagen 1.5	1.41e-16	219.246	highest PALs	astrocytes
NCI_a6b1_and_a6b4_Integrin_signaling_Pathway_(Pathway_degradation_of_ITGA6)	NCI 1.2	1.05e-15	217.454	highest PALs	astrocytes
NCI_a6b1_and_a6b4_Integrin_signaling_Pathway_(apoptosis)	NCI 1.2	1.05e-15	217.454	highest PALs	astrocytes
NCI_a6b1_and_a6b4_Integrin_signaling_Pathway_(cell_migration)	NCI 1.2	1.05e-15	217.454	highest PALs	astrocytes
Succinate Signalling	PathBank 1.0	1.13e-09	200.39	highest PALs	astrocytes
NCI_a6b1_and_a6b4_Integrin_signaling_Pathway_(Tumor_Cell_Invasion)	NCI 1.2	2.12e-09	197.908	highest PALs	astrocytes
mTOR_Pathway_VEGF_Pathway	Qiagen 1.5	1.28e-07	190.16	highest PALs	astrocytes
KEGG_Valine_leucine_and_isoleucine_biosynthesis_Main_Pathway	KEGG Adjusted 1.4	1.51e-12	189.925	highest PALs	astrocytes
EGF_Pathway_Cytoskeleton_Regulation	Qiagen 1.5	7.76e-15	182.823	highest PALs	astrocytes
NCI_Signaling_events_mediated_by_VEGFR1_and_VEGFR2_Pathway_(Pathway_degradation_of_AKAP1)	NCI 1.2	0.000177	178.71	highest PALs	astrocytes
NCI_Stabilization_and_expansion_of_the_E_cadherin_adherens_junction_Pathway_(Wnt_receptor_signaling_pathway)	NCI 1.2	2.01e-07	178.245	highest PALs	astrocytes
NCI_Stabilization_and_expansion_of_the_E_cadherin_adherens_junction_Pathway_(cortical_microtubule_organization)	NCI 1.2	2.01e-07	178.245	highest PALs	astrocytes
NCI_Stabilization_and_expansion_of_the_E_cadherin_adherens_junction_Pathway_(epithelial_cell_differentiation)	NCI 1.2	2.01e-07	178.245	highest PALs	astrocytes
reactome_Linoleic_acid_LA_metabolism_Main_Pathway	Reactome 1.3	8.44e-10	177.591	highest PALs	astrocytes
reactome_Pre_NOTCH_Processing_in_the_Endoplasmic_Reticulum_Main_Pathway	Reactome 1.3	3.3e-10	176.501	highest PALs	astrocytes
reactome_Oxygen_dependent_asparagine_hydroxylation_of_Hypoxia_inducible_Factor_Alpha_Main_Pathway	Reactome 1.3	5.35e-07	173.37	highest PALs	astrocytes
reactome_Beta_oxidation_of_palmitoyl_CoA_to_myristoyl_CoA_Main_Pathway	Reactome 1.3	1.43e-05	172.443	highest PALs	astrocytes
reactome_Serine_biosynthesis_Main_Pathway	Reactome 1.3	5.47e-14	171.767	highest PALs	astrocytes
NCI_VEGFR1_specific_signals_Main_Pathway	NCI 1.2	2.08e-09	167.176	highest PALs	astrocytes
reactome_Regulation_of_gene_expression_by_Hypoxia_inducible_Factor_Main_Pathway	Reactome 1.3	1.57e-07	166.927	highest PALs	astrocytes
NCI_Stabilization_and_expansion_of_the_E_cadherin_adherens_junction_Pathway_(actin_cytoskeleton_organization)	NCI 1.2	1.63e-06	166.058	highest PALs	astrocytes
NCI_Stabilization_and_expansion_of_the_E_cadherin_adherens_junction_Pathway_(regulation_of_calcium_dependent_cell_cell_adhesion)	NCI 1.2	4.79e-07	165.678	highest PALs	astrocytes
reactome_Activation_of_NIMA_Kinases_NEK9_NEK6_NEK7_Main_Pathway	Reactome 1.3	5.4e-06	163.556	highest PALs	astrocytes
NCI_E_cadherin_signaling_in_the_nascent_adherens_junction_Pathway_(regulation_of_calcium_dependent_cell_cell_adhesion)	NCI 1.2	2.29e-06	163.117	highest PALs	astrocytes
Angiotensin Metabolism	PathBank 1.0	1.54e-11	162.746	highest PALs	astrocytes
Benazepril Action Pathway	PathBank 1.0	1.54e-11	162.746	highest PALs	astrocytes
Captopril Action Pathway	PathBank 1.0	1.54e-11	162.746	highest PALs	astrocytes
Cilazapril Action Pathway	PathBank 1.0	1.54e-11	162.746	highest PALs	astrocytes
Enalapril Action Pathway	PathBank 1.0	1.54e-11	162.746	highest PALs	astrocytes
Forasartan Action Pathway	PathBank 1.0	1.54e-11	162.746	highest PALs	astrocytes
Fosinopril Action Pathway	PathBank 1.0	1.54e-11	162.746	highest PALs	astrocytes
Lisinopril Action Pathway	PathBank 1.0	1.54e-11	162.746	highest PALs	astrocytes
Cetuximab Action Pathway	PathBank 1.0	2.04e-09	-298.818	lowest PALs	astrocytes
Gefitinib Action Pathway	PathBank 1.0	2.04e-09	-298.818	lowest PALs	astrocytes
Panitumumab Action Pathway	PathBank 1.0	2.04e-09	-298.818	lowest PALs	astrocytes
Trastuzumab Action Pathway	PathBank 1.0	2.04e-09	-298.818	lowest PALs	astrocytes
NCI_FGF_signaling_Pathway_(cell_migration)	NCI 1.2	4.83e-12	-198.822	lowest PALs	astrocytes
NCI_FGF_signaling_Pathway_(MAPKKK_cascade)	NCI 1.2	2.46e-08	-169.24	lowest PALs	astrocytes
NCI_FGF_signaling_Pathway_(negative_regulation_of_apoptosis)	NCI 1.2	4.72e-06	-165.58	lowest PALs	astrocytes
NCI_FGF_signaling_Main_Pathway	NCI 1.2	4.36e-07	-156.023	lowest PALs	astrocytes
biocarta_role_of_mef2d_in_t_cell_apoptosis_Pathway_(Pathway_degradation_of_CAPN2)	Biocarta 1.2	1.74e-08	-145.88	lowest PALs	astrocytes
biocarta_sprouty_regulation_of_tyrosine_kinase_signals_Pathway_(cell_migration)	Biocarta 1.2	9.68e-10	-132.223	lowest PALs	astrocytes
Bevacizumab Action Pathway	PathBank 1.0	1.56e-05	-126.507	lowest PALs	astrocytes
Fosphenytoin (Antiarrhythmic) Metabolism Pathway	PathBank 1.0	1.23e-07	-119.993	lowest PALs	astrocytes
NCI_Role_of_Calcineurin_dependent_NFAT_signaling_in_lymphocytes_Pathway_(positive_T_cell_selection)	NCI 1.2	0.00222622	-104.206	lowest PALs	astrocytes
Erlotinib Action Pathway	PathBank 1.0	2.04e-09	-99.6059	lowest PALs	astrocytes
NCI_Fc_epsilon_receptor_I_signaling_in_mast_cells_Pathway_(regulation_of_mast_cell_degranulation)	NCI 1.2	0.00019002	-99.2822	lowest PALs	astrocytes
Circadian_Pathway	Qiagen 1.5	5.89e-08	-92.3035	lowest PALs	astrocytes
Abciximab Action Pathway	PathBank 1.0	1.64e-06	-91.6386	lowest PALs	astrocytes
Eptifibatide Action Pathway	PathBank 1.0	1.64e-06	-91.6386	lowest PALs	astrocytes
Tirofiban Action Pathway	PathBank 1.0	1.64e-06	-91.6386	lowest PALs	astrocytes
JAK-STAT_Pathway_JAK_Degradation	Qiagen 1.5	0.000767	-88.7991	lowest PALs	astrocytes
HIF1Alpha_Pathway_HIF1a_Degradation	Qiagen 1.5	0.041731	-88.6068	lowest PALs	astrocytes
NCI_Signaling_events_mediated_by_the_Hedgehog_family_Pathway_(pancreas_development)	NCI 1.2	3.99e-05	-83.1713	lowest PALs	astrocytes
Benazepril Metabolism Pathway	PathBank 1.0	0.112175	-76.7872	lowest PALs	astrocytes
Cilazapril Metabolism Pathway	PathBank 1.0	0.112175	-76.7872	lowest PALs	astrocytes
Enalapril Metabolism Pathway	PathBank 1.0	0.112	-76.7872	lowest PALs	astrocytes
Fosinopril Metabolism Pathway	PathBank 1.0	0.112175	-76.7872	lowest PALs	astrocytes
Moexipril Metabolism Pathway	PathBank 1.0	0.112175	-76.7872	lowest PALs	astrocytes
Quinapril Metabolism Pathway	PathBank 1.0	0.112175	-76.7872	lowest PALs	astrocytes
Ramipril Metabolism Pathway	PathBank 1.0	0.112175	-76.7872	lowest PALs	astrocytes
Spirapril Metabolism Pathway	PathBank 1.0	0.112175	-76.7872	lowest PALs	astrocytes
Trandolapril Metabolism Pathway	PathBank 1.0	0.112175	-76.7872	lowest PALs	astrocytes
KEGG_Amyotrophic_lateral_sclerosis_ALS__Main_Pathway	KEGG Adjusted 1.4	0.00024305	-76.7428	lowest PALs	astrocytes
reactome_Regulation_of_Commissural_axon_pathfinding_by_Slit_and_Robo_Main_Pathway	Reactome 1.3	0.0620641	-68.8108	lowest PALs	astrocytes
NCI_ErbB1_downstream_signaling_Pathway_(lamellipodium_assembly)	NCI 1.2	0.00284713	-62.8222	lowest PALs	astrocytes
reactome_XAV939_inhibits_tankyrase_stabilizing_AXIN_Main_Pathway	Reactome 1.3	8.02e-05	-60.8143	lowest PALs	astrocytes
KEGG_Influenza_A_Main_Pathway	KEGG Adjusted 1.4	0.00128412	-57.5679	lowest PALs	astrocytes
mTOR_Pathway_Autophagy	Qiagen 1.5	0.0137494	-57.0209	lowest PALs	astrocytes
PTEN_Pathway_Protein_Synthesis	Qiagen 1.5	0.0174873	-56.6013	lowest PALs	astrocytes
PTEN_Pathway_Migration	Qiagen 1.5	0.000735	-55.7337	lowest PALs	astrocytes
PTEN_Pathway_Proliferation	Qiagen 1.5	0.0007038	-53.9091	lowest PALs	astrocytes
GSK3_Signaling_Pathway_Protein_Synthesis	Qiagen 1.5	0.00015575	-53.5459	lowest PALs	astrocytes
PTEN_Pathway_Genomic_Stability	Qiagen 1.5	0.00039439	-53.4532	lowest PALs	astrocytes
PTEN_Pathway_Synaptic_Transmission	Qiagen 1.5	0.00074143	-52.2808	lowest PALs	astrocytes
cAMP_Pathway_Endothelial_Cell_Regulation	Qiagen 1.5	1.31e-05	-50.95	lowest PALs	astrocytes
ErbB_Family_Pathway_Anti-Apoptosis	Qiagen 1.5	0.00607565	-49.438	lowest PALs	astrocytes
PTEN_Pathway_DNA_Repair	Qiagen 1.5	0.00053152	-48.7498	lowest PALs	astrocytes
Caspase_Cascade_Pathway	Qiagen 1.5	1.63e-05	-48.4268	lowest PALs	astrocytes
reactome_Signaling_by_FGFR_Main_Pathway	Reactome 1.3	0.0490363	-47.2415	lowest PALs	astrocytes
LPS and Citrate Signaling and Inflammation	PathBank 1.0	0.0104434	-47.0235	lowest PALs	astrocytes
KEGG_Herpes_simplex_infection_Main_Pathway	KEGG Adjusted 1.4	0.00175536	-46.9439	lowest PALs	astrocytes
Fluorouracil Action Pathway	PathBank 1.0	1.65e-43	309.657	highest PALs	oligodendrocytes
Fluorouracil Metabolism Pathway	PathBank 1.0	1.65e-43	309.657	highest PALs	oligodendrocytes
NCI_S1P5_Pathway_(negative_regulation_of_cAMP_metabolic_process)	NCI 1.2	1.06e-12	216.709	highest PALs	oligodendrocytes
NCI_Netrin_mediated_signaling_events_Pathway_(apoptosis)	NCI 1.2	1.33e-09	205.795	highest PALs	oligodendrocytes
NCI_S1P5_Pathway_(telencephalon_oligodendrocyte_cell_migration)	NCI 1.2	9.8e-11	200.355	highest PALs	oligodendrocytes
NCI_Plexin_D1_Signaling_Pathway_(focal_adhesion_assembly)	NCI 1.2	1.02e-11	197.636	highest PALs	oligodendrocytes
NCI_Plexin_D1_Signaling_Pathway_(regulation_of_synapse_organization)	NCI 1.2	1.02e-11	197.636	highest PALs	oligodendrocytes
NCI_S1P5_Main_Pathway	NCI 1.2	6.79e-10	194.822	highest PALs	oligodendrocytes
reactome_PI3K_events_in_ERBB2_signaling_Main_Pathway	Reactome 1.3	1.68e-06	194.081	highest PALs	oligodendrocytes
Akt_Signaling_Pathway_Regulation_of_Na+_Transport	Qiagen 1.5	2.6e-07	185.767	highest PALs	oligodendrocytes
NCI_Arf6_trafficking_events_Pathway_(endocytosis)	NCI 1.2	2.5e-07	185.2	highest PALs	oligodendrocytes
Glucocorticoid_Receptor_Signaling_Pathway_Histone_Deacetylation	Qiagen 1.5	3.13e-05	177.775	highest PALs	oligodendrocytes
biocarta_visceral_fat_deposits_and_the_metabolic_syndrome_Main_Pathway	Biocarta 1.2	2.17e-08	177.311	highest PALs	oligodendrocytes
reactome_Serine_biosynthesis_Main_Pathway	Reactome 1.3	1.13e-14	176.165	highest PALs	oligodendrocytes
NCI_Osteopontin_mediated_events_Pathway_(ruffle_organization)	NCI 1.2	1.83e-06	175.793	highest PALs	oligodendrocytes
NCI_Netrin_mediated_signaling_events_Pathway_(axon_guidance)	NCI 1.2	3.98e-08	174.831	highest PALs	oligodendrocytes
reactome_Linoleic_acid_LA_metabolism_Main_Pathway	Reactome 1.3	2.02e-09	173.665	highest PALs	oligodendrocytes
NCI_Trk_receptor_signaling_mediated_by_PI3K_and_PLC_gamma_Pathway_(regulation_of_long_term_neuronal_synaptic_plasticity)	NCI 1.2	1.74e-05	171.87	highest PALs	oligodendrocytes
reactome_Downregulation_of_ERBB4_signaling_Main_Pathway	Reactome 1.3	2.09e-10	167.488	highest PALs	oligodendrocytes
Pyruvaldehyde Degradation	PathBank 1.0	8.84e-07	166.127	highest PALs	oligodendrocytes
NCI_S1P4_Main_Pathway	NCI 1.2	3.58e-08	163.438	highest PALs	oligodendrocytes
reactome_Inhibition_of_TSC_complex_formation_by_PKB_Main_Pathway	Reactome 1.3	1.27e-05	160.4	highest PALs	oligodendrocytes
reactome_Pyrimidine_biosynthesis_Main_Pathway	Reactome 1.3	1.01e-09	159.341	highest PALs	oligodendrocytes
Notch_Signaling_Pathway_gamma_Secretase	Qiagen 1.5	1.9e-07	159.283	highest PALs	oligodendrocytes
biocarta_regulation_of_bad_phosphorylation_Pathway_(apoptosis)	Biocarta 1.2	1.44e-05	158.522	highest PALs	oligodendrocytes
NCI_Arf6_trafficking_events_Pathway_(positive_regulation_of_phagocytosis)	NCI 1.2	1.74e-06	158.108	highest PALs	oligodendrocytes
reactome_Activation_of_NIMA_Kinases_NEK9_NEK6_NEK7_Main_Pathway	Reactome 1.3	1.17e-05	157.734	highest PALs	oligodendrocytes
NCI_N_cadherin_signaling_events_Pathway_(actin_filament_polymerization)	NCI 1.2	2.72e-06	157.533	highest PALs	oligodendrocytes
KEGG_Thiamine_metabolism_Main_Pathway	KEGG Adjusted 1.4	2.36e-05	157.032	highest PALs	oligodendrocytes
reactome_alpha_linolenic_acid_ALA_metabolism_Main_Pathway	Reactome 1.3	1.37e-07	156.766	highest PALs	oligodendrocytes
NCI_IL6_mediated_signaling_events_Pathway_(MAPKKK_cascade)	NCI 1.2	2.54e-05	155.835	highest PALs	oligodendrocytes
NCI_S1P4_Pathway_(cell_migration)	NCI 1.2	2.17e-07	155.349	highest PALs	oligodendrocytes
NCI_mTOR_signaling_Pathway_(regulation_of_actin_cytoskeleton_organization)	NCI 1.2	2.28e-06	155.244	highest PALs	oligodendrocytes
NCI_mTOR_signaling_Pathway_(regulation_of_protein_stability)	NCI 1.2	2.28e-06	155.244	highest PALs	oligodendrocytes
NCI_S1P1_Pathway_(negative_regulation_of_T_cell_proliferation)	NCI 1.2	6.18e-07	155.041	highest PALs	oligodendrocytes
NCI_S1P1_Pathway_(negative_regulation_of_cAMP_metabolic_process)	NCI 1.2	6.18e-07	155.041	highest PALs	oligodendrocytes
reactome_N_glycan_trimming_in_the_ER_and_Calnexin_Calreticulin_cycle_Main_Pathway	Reactome 1.3	1.42e-05	154.581	highest PALs	oligodendrocytes
NCI_S1P3_Pathway_(Sinus_Bradycardia)	NCI 1.2	6.15e-07	153.834	highest PALs	oligodendrocytes
NCI_Arf6_trafficking_events_Pathway_(membrane_fusion)	NCI 1.2	2.87e-06	152.626	highest PALs	oligodendrocytes
KEGG_Sulfur_relay_system_Main_Pathway	KEGG Adjusted 1.4	4.98e-09	152.296	highest PALs	oligodendrocytes
NCI_mTOR_signaling_Pathway_(lipid_biosynthetic_process)	NCI 1.2	3.75e-06	151.974	highest PALs	oligodendrocytes
EGF_Pathway_Rab5_Regulation_Pathway	Qiagen 1.5	2e-07	151.599	highest PALs	oligodendrocytes
KEGG_Biotin_metabolism_Main_Pathway	KEGG Adjusted 1.4	2.73e-06	151.495	highest PALs	oligodendrocytes
NCI_Arf6_downstream_Pathway_(regulation_of_axonogenesis)	NCI 1.2	4.07e-06	151.158	highest PALs	oligodendrocytes
NCI_Arf6_downstream_Pathway_(ruffle_organization)	NCI 1.2	4.07e-06	151.158	highest PALs	oligodendrocytes
reactome_Activation_of_RAS_in_B_cells_Main_Pathway	Reactome 1.3	2.64e-07	150.488	highest PALs	oligodendrocytes
NCI_N_cadherin_signaling_events_Pathway_(regulation_of_cell_cell_adhesion)	NCI 1.2	8.31e-06	149.788	highest PALs	oligodendrocytes
NCI_DNA_PK_pathway_in_nonhomologous_end_joining_Pathway_(immunoglobulin_heavy_chain_V_D_J_recombination)	NCI 1.2	1.15e-05	147.257	highest PALs	oligodendrocytes
reactome_Synthesis_of_glycosylphosphatidylinositol_GPI__Main_Pathway	Reactome 1.3	1.84e-08	146.774	highest PALs	oligodendrocytes
NCI_PAR1_mediated_thrombin_signaling_events_Pathway_(focal_adhesion_assembly)	NCI 1.2	1.92e-05	146.64	highest PALs	oligodendrocytes
NCI_Signaling_events_mediated_by_the_Hedgehog_family_Pathway_(pancreas_development)	NCI 1.2	1.32e-30	-221.023	lowest PALs	oligodendrocytes
NCI_FGF_signaling_Pathway_(negative_regulation_of_apoptosis)	NCI 1.2	5.8e-09	-209.405	lowest PALs	oligodendrocytes
biocarta_role_of_mef2d_in_t_cell_apoptosis_Pathway_(Pathway_degradation_of_CAPN2)	Biocarta 1.2	2.44e-07	-133.93	lowest PALs	oligodendrocytes
Benazepril Metabolism Pathway	PathBank 1.0	0.00783286	-128.275	lowest PALs	oligodendrocytes
Cilazapril Metabolism Pathway	PathBank 1.0	0.00783286	-128.275	lowest PALs	oligodendrocytes
Enalapril Metabolism Pathway	PathBank 1.0	0.00783286	-128.275	lowest PALs	oligodendrocytes
Fosinopril Metabolism Pathway	PathBank 1.0	0.00783286	-128.275	lowest PALs	oligodendrocytes
Moexipril Metabolism Pathway	PathBank 1.0	0.00783286	-128.275	lowest PALs	oligodendrocytes
Quinapril Metabolism Pathway	PathBank 1.0	0.00783286	-128.275	lowest PALs	oligodendrocytes
Ramipril Metabolism Pathway	PathBank 1.0	0.00783286	-128.275	lowest PALs	oligodendrocytes
Spirapril Metabolism Pathway	PathBank 1.0	0.00783286	-128.275	lowest PALs	oligodendrocytes
Trandolapril Metabolism Pathway	PathBank 1.0	0.00783286	-128.275	lowest PALs	oligodendrocytes
NCI_FGF_signaling_Main_Pathway	NCI 1.2	4.55e-05	-126.437	lowest PALs	oligodendrocytes
NCI_Ephrin_A_reverse_signaling_Pathway_(MAPKKK_cascade)	NCI 1.2	0.00584622	-116.411	lowest PALs	oligodendrocytes
NCI_Ephrin_A_reverse_signaling_Pathway_(neuron_projection_morphogenesis)	NCI 1.2	0.00584622	-116.411	lowest PALs	oligodendrocytes
NCI_Fc_epsilon_receptor_I_signaling_in_mast_cells_Pathway_(regulation_of_mast_cell_degranulation)	NCI 1.2	2.13e-05	-112.861	lowest PALs	oligodendrocytes
HIF1Alpha_Pathway_HIF1a_Degradation	Qiagen 1.5	0.0138367	-107.019	lowest PALs	oligodendrocytes
PTEN_Pathway_Neuronal_Survival	Qiagen 1.5	2.39e-09	-101.375	lowest PALs	oligodendrocytes
JAK-STAT_Pathway_JAK_Degradation	Qiagen 1.5	0.000194	-98.2307	lowest PALs	oligodendrocytes
NCI_ErbB1_downstream_signaling_Pathway_(lamellipodium_assembly)	NCI 1.2	0.0002	-78.1251	lowest PALs	oligodendrocytes
mTOR_Pathway_Autophagy	Qiagen 1.5	0.00071485	-78.1213	lowest PALs	oligodendrocytes
NCI_Hedgehog_signaling_events_mediated_by_Gli_proteins_Pathway_(embryonic_limb_morphogenesis)	NCI 1.2	0.00163269	-75.7448	lowest PALs	oligodendrocytes
NCI_Hedgehog_signaling_events_mediated_by_Gli_proteins_Pathway_(forebrain_development)	NCI 1.2	0.00163269	-75.7448	lowest PALs	oligodendrocytes
NCI_Cellular_roles_of_Anthrax_toxin_Pathway_(apoptosis)	NCI 1.2	0.0622526	-74.367	lowest PALs	oligodendrocytes
NCI_Cellular_roles_of_Anthrax_toxin_Pathway_(inflammatory_response)	NCI 1.2	0.0622526	-74.367	lowest PALs	oligodendrocytes
NCI_Cellular_roles_of_Anthrax_toxin_Pathway_(necrosis)	NCI 1.2	0.0622526	-74.367	lowest PALs	oligodendrocytes
NCI_Cellular_roles_of_Anthrax_toxin_Pathway_(negative_regulation_of_macrophage_activation)	NCI 1.2	0.0622526	-74.367	lowest PALs	oligodendrocytes
NCI_Cellular_roles_of_Anthrax_toxin_Pathway_(negative_regulation_of_myeloid_dendritic_cell_antigen_processing_and_presentation)	NCI 1.2	0.0622526	-74.367	lowest PALs	oligodendrocytes
NCI_Cellular_roles_of_Anthrax_toxin_Pathway_(negative_regulation_of_phagocytosis)	NCI 1.2	0.0622526	-74.367	lowest PALs	oligodendrocytes
NCI_Cellular_roles_of_Anthrax_toxin_Pathway_(platelet_activation)	NCI 1.2	0.0622526	-74.367	lowest PALs	oligodendrocytes
NCI_Cellular_roles_of_Anthrax_toxin_Pathway_(regulation_of_endothelial_cell_proliferation)	NCI 1.2	0.0622526	-74.367	lowest PALs	oligodendrocytes
NCI_FGF_signaling_Pathway_(MAPKKK_cascade)	NCI 1.2	0.0226587	-70.0042	lowest PALs	oligodendrocytes
NCI_Signaling_events_mediated_by_Stem_cell_factor_receptor_c_Kit__Pathway_(megakaryocyte_differentiation)	NCI 1.2	0.0334294	-68.7663	lowest PALs	oligodendrocytes
Glibenclamide Action Pathway	PathBank 1.0	0.00817933	-67.6121	lowest PALs	oligodendrocytes
Gliclazide Action Pathway	PathBank 1.0	0.00817933	-67.6121	lowest PALs	oligodendrocytes
Nateglinide Action Pathway	PathBank 1.0	0.00817933	-67.6121	lowest PALs	oligodendrocytes
Repaglinide Action Pathway	PathBank 1.0	0.00817933	-67.6121	lowest PALs	oligodendrocytes
Dipyridamole (Antiplatelet) Action Pathway	PathBank 1.0	0.109663	-65.5595	lowest PALs	oligodendrocytes
NCI_Hedgehog_signaling_events_mediated_by_Gli_proteins_Main_Pathway	NCI 1.2	0.00021061	-65.1401	lowest PALs	oligodendrocytes
reactome_Toxicity_of_botulinum_toxin_type_E_BoNT_E__Main_Pathway	Reactome 1.3	0.0951021	-64.5262	lowest PALs	oligodendrocytes
reactome_Toxicity_of_botulinum_toxin_type_B_BoNT_B__Main_Pathway	Reactome 1.3	0.00339316	-64.0198	lowest PALs	oligodendrocytes
NCI_FGF_signaling_Pathway_(cell_migration)	NCI 1.2	0.0404054	-60.1577	lowest PALs	oligodendrocytes
Mitochondrial_Apoptosis_Pathway_DNA_Fragmentation	Qiagen 1.5	0.00023343	-58.764	lowest PALs	oligodendrocytes
cAMP_Pathway_Degradation_of_Cell_Cycle_Regulators	Qiagen 1.5	1.04e-06	-58.1162	lowest PALs	oligodendrocytes
KEGG_Circadian_rhythm_Main_Pathway	KEGG Adjusted 1.4	2.84e-05	-57.159	lowest PALs	oligodendrocytes
Sorafenib Metabolism Pathway	PathBank 1.0	3.71e-05	-55.8669	lowest PALs	oligodendrocytes
Capecitabine Action Pathway	PathBank 1.0	0.00047403	-55.8434	lowest PALs	oligodendrocytes
Capecitabine Metabolism Pathway	PathBank 1.0	0.00047403	-55.8434	lowest PALs	oligodendrocytes
KEGG_Hedgehog_signaling_Main_Pathway	KEGG Adjusted 1.4	0.00142084	-55.7728	lowest PALs	oligodendrocytes
NCI_Class_IB_PI3K_non_lipid_kinase_events_Pathway_(cAMP_biosynthetic_process)	NCI 1.2	0.0362	-55.1727	lowest PALs	oligodendrocytes
NCI_Netrin_mediated_signaling_events_Pathway_(apoptosis)	NCI 1.2	9.71e-16	269.117	highest PALs	oligodendrocyte precursor cells
Glucocorticoid_Receptor_Signaling_Pathway_Histone_Deacetylation	Qiagen 1.5	1.91e-08	238.416	highest PALs	oligodendrocyte precursor cells
reactome_Neurotransmitter_Clearance_In_The_Synaptic_Cleft_Main_Pathway	Reactome 1.3	1.84e-28	226.533	highest PALs	oligodendrocyte precursor cells
reactome_Formation_of_the_active_cofactor_UDP_glucuronate_Main_Pathway	Reactome 1.3	4.84e-09	215.519	highest PALs	oligodendrocyte precursor cells
NCI_Netrin_mediated_signaling_events_Pathway_(axon_guidance)	NCI 1.2	1.9e-11	212.268	highest PALs	oligodendrocyte precursor cells
reactome_Dermatan_sulfate_biosynthesis_Main_Pathway	Reactome 1.3	5.19e-25	205.476	highest PALs	oligodendrocyte precursor cells
mTOR_Pathway_VEGF_Pathway	Qiagen 1.5	3e-08	199.241	highest PALs	oligodendrocyte precursor cells
reactome_Abacavir_transmembrane_transport_Main_Pathway	Reactome 1.3	6.83e-56	192.128	highest PALs	oligodendrocyte precursor cells
biocarta_regulators_of_bone_mineralization_Main_Pathway	Biocarta 1.2	3.17e-20	181.183	highest PALs	oligodendrocyte precursor cells
g-Secretase Mediated ErbB4 Signalling Pathway	PathBank 1.0	1.31e-07	178.115	highest PALs	oligodendrocyte precursor cells
reactome_PI3K_events_in_ERBB2_signaling_Main_Pathway	Reactome 1.3	1.43e-05	176.214	highest PALs	oligodendrocyte precursor cells
reactome_Constitutive_Signaling_by_NOTCH1_t_7_9_NOTCH1_M1580_K2555_Translocation_Mutant_Main_Pathway	Reactome 1.3	7.88e-07	173.856	highest PALs	oligodendrocyte precursor cells
NCI_IL4_mediated_signaling_events_Pathway_(T_cell_proliferation)	NCI 1.2	2.24e-05	173.785	highest PALs	oligodendrocyte precursor cells
NCI_IL4_mediated_signaling_events_Pathway_(T_helper_1_cell_differentiation)	NCI 1.2	2.24e-05	173.785	highest PALs	oligodendrocyte precursor cells
NCI_IL4_mediated_signaling_events_Pathway_(T_helper_2_cell_differentiation)	NCI 1.2	2.24e-05	173.785	highest PALs	oligodendrocyte precursor cells
reactome_Organic_cation_transport_Main_Pathway	Reactome 1.3	9.34e-15	173.714	highest PALs	oligodendrocyte precursor cells
reactome_Chondroitin_sulfate_biosynthesis_Main_Pathway	Reactome 1.3	3.78e-14	171.266	highest PALs	oligodendrocyte precursor cells
NCI_HIF_2_alpha_transcription_factor_network_Pathway_(neuron_apoptosis)	NCI 1.2	2.76e-07	170.696	highest PALs	oligodendrocyte precursor cells
biocarta_downregulated_of_mta_3_in_er_negative_breast_tumors_Main_Pathway	Biocarta 1.2	1.58e-05	170.561	highest PALs	oligodendrocyte precursor cells
NCI_FOXA1_transcription_factor_network_Main_Pathway	NCI 1.2	1.58e-05	170.561	highest PALs	oligodendrocyte precursor cells
biocarta_nuclear_receptors_coordinate_the_activities_of_chromatin_remodeling_complexes_and_coactivators_to_facilitate_initiation_of_transcription_in_carcinoma_cells_Main_Pathway	Biocarta 1.2	3.65e-07	169.334	highest PALs	oligodendrocyte precursor cells
reactome_CS_DS_degradation_Main_Pathway	Reactome 1.3	1.23e-15	168.283	highest PALs	oligodendrocyte precursor cells
reactome_EGFR_interacts_with_phospholipase_C_gamma_Main_Pathway	Reactome 1.3	6.17e-08	167.371	highest PALs	oligodendrocyte precursor cells
NCI_Netrin_mediated_signaling_events_Pathway_(negative_chemotaxis)	NCI 1.2	4.23e-08	163.281	highest PALs	oligodendrocyte precursor cells
NCI_Trk_receptor_signaling_mediated_by_PI3K_and_PLC_gamma_Pathway_(regulation_of_long_term_neuronal_synaptic_plasticity)	NCI 1.2	5.55e-05	161.421	highest PALs	oligodendrocyte precursor cells
reactome_Oxygen_dependent_asparagine_hydroxylation_of_Hypoxia_inducible_Factor_Alpha_Main_Pathway	Reactome 1.3	4.09e-06	159.596	highest PALs	oligodendrocyte precursor cells
mTOR_Pathway_Mitochondria_Proliferation_and_Function	Qiagen 1.5	3.81e-05	156.257	highest PALs	oligodendrocyte precursor cells
NCI_Angiopoietin_receptor_Tie2_mediated_signaling_Pathway_(tube_development)	NCI 1.2	3.34e-06	153.165	highest PALs	oligodendrocyte precursor cells
reactome_Nicotinate_metabolism_Main_Pathway	Reactome 1.3	3.8e-06	152.465	highest PALs	oligodendrocyte precursor cells
reactome_NGF_processing_Main_Pathway	Reactome 1.3	2.91e-07	152.426	highest PALs	oligodendrocyte precursor cells
KEGG_Fatty_acid_biosynthesis_Main_Pathway	KEGG Adjusted 1.4	7.45e-07	150.973	highest PALs	oligodendrocyte precursor cells
Akt_Signaling_Pathway_Regulation_of_Na+_Transport	Qiagen 1.5	3.99e-05	148.82	highest PALs	oligodendrocyte precursor cells
reactome_ECM_proteoglycans_Main_Pathway	Reactome 1.3	7.33e-13	146.987	highest PALs	oligodendrocyte precursor cells
NCI_ATM_Pathway_(G2_M_transition_checkpoint)	NCI 1.2	1.99e-05	146.266	highest PALs	oligodendrocyte precursor cells
NCI_Signaling_events_regulated_by_Ret_tyrosine_kinase_Pathway_(lamellipodium_assembly)	NCI 1.2	6.24e-07	145.961	highest PALs	oligodendrocyte precursor cells
reactome_GAB1_signalosome_Main_Pathway	Reactome 1.3	5.33e-06	144.152	highest PALs	oligodendrocyte precursor cells
NCI_IL6_mediated_signaling_events_Pathway_(MAPKKK_cascade)	NCI 1.2	0.000108	143.478	highest PALs	oligodendrocyte precursor cells
reactome_Lysine_catabolism_Main_Pathway	Reactome 1.3	8.93e-06	143.292	highest PALs	oligodendrocyte precursor cells
PAK_Pathway_Paxillin_Disassembly	Qiagen 1.5	0.00151	142.348	highest PALs	oligodendrocyte precursor cells
reactome_Non_integrin_membrane_ECM_interactions_Main_Pathway	Reactome 1.3	6.06e-08	141.849	highest PALs	oligodendrocyte precursor cells
reactome_Vitamin_B1_thiamin_metabolism_Main_Pathway	Reactome 1.3	8.6e-06	141.534	highest PALs	oligodendrocyte precursor cells
reactome_Regulation_of_gene_expression_by_Hypoxia_inducible_Factor_Main_Pathway	Reactome 1.3	9.42e-06	141.52	highest PALs	oligodendrocyte precursor cells
reactome_DCC_mediated_attractive_signaling_Main_Pathway	Reactome 1.3	1.5e-05	141.516	highest PALs	oligodendrocyte precursor cells
biocarta_role_of_ppar_gamma_coactivators_in_obesity_and_thermogenesis_Main_Pathway	Biocarta 1.2	5.72e-05	140.499	highest PALs	oligodendrocyte precursor cells
biocarta_role_of_ppar_gamma_coactivators_in_obesity_and_thermogenesis_Pathway_(fat_cell_differentiation)	Biocarta 1.2	5.72e-05	140.499	highest PALs	oligodendrocyte precursor cells
reactome_Signaling_by_EGFR_Main_Pathway	Reactome 1.3	9.27e-11	139.588	highest PALs	oligodendrocyte precursor cells
NCI_Nectin_adhesion_Pathway_(positive_regulation_of_JNK_cascade)	NCI 1.2	0.00012472	139.12	highest PALs	oligodendrocyte precursor cells
KEGG_Lysine_biosynthesis_Main_Pathway	KEGG Adjusted 1.4	0.0001124	138.597	highest PALs	oligodendrocyte precursor cells
Stat3 Signaling Pathway	PathBank 1.0	7.36e-05	138.329	highest PALs	oligodendrocyte precursor cells
NCI_Noncanonical_Wnt_signaling_Main_Pathway	NCI 1.2	6.9e-05	137.965	highest PALs	oligodendrocyte precursor cells
Cetuximab Action Pathway	PathBank 1.0	1.58e-12	-350.025	lowest PALs	oligodendrocyte precursor cells
Gefitinib Action Pathway	PathBank 1.0	1.58e-12	-350.025	lowest PALs	oligodendrocyte precursor cells
Panitumumab Action Pathway	PathBank 1.0	1.58e-12	-350.025	lowest PALs	oligodendrocyte precursor cells
Trastuzumab Action Pathway	PathBank 1.0	1.58e-12	-350.025	lowest PALs	oligodendrocyte precursor cells
NCI_Role_of_Calcineurin_dependent_NFAT_signaling_in_lymphocytes_Pathway_(positive_T_cell_selection)	NCI 1.2	2.65e-05	-142.629	lowest PALs	oligodendrocyte precursor cells
Pancreas Function - Alpha Cell	PathBank 1.0	2.45e-07	-130.778	lowest PALs	oligodendrocyte precursor cells
Pancreas Function - Delta Cell	PathBank 1.0	2.45e-07	-130.778	lowest PALs	oligodendrocyte precursor cells
biocarta_sprouty_regulation_of_tyrosine_kinase_signals_Pathway_(cell_migration)	Biocarta 1.2	8.52e-09	-124.75	lowest PALs	oligodendrocyte precursor cells
NCI_Fc_epsilon_receptor_I_signaling_in_mast_cells_Pathway_(regulation_of_mast_cell_degranulation)	NCI 1.2	5.07e-06	-120.98	lowest PALs	oligodendrocyte precursor cells
biocarta_role_of_mef2d_in_t_cell_apoptosis_Pathway_(Pathway_degradation_of_CAPN2)	Biocarta 1.2	4.98e-06	-118.766	lowest PALs	oligodendrocyte precursor cells
Erlotinib Action Pathway	PathBank 1.0	1.58e-12	-116.675	lowest PALs	oligodendrocyte precursor cells
Benazepril Metabolism Pathway	PathBank 1.0	0.0200325	-112.276	lowest PALs	oligodendrocyte precursor cells
Cilazapril Metabolism Pathway	PathBank 1.0	0.0200325	-112.276	lowest PALs	oligodendrocyte precursor cells
Enalapril Metabolism Pathway	PathBank 1.0	0.0200325	-112.276	lowest PALs	oligodendrocyte precursor cells
Fosinopril Metabolism Pathway	PathBank 1.0	0.0200325	-112.276	lowest PALs	oligodendrocyte precursor cells
Moexipril Metabolism Pathway	PathBank 1.0	0.0200325	-112.276	lowest PALs	oligodendrocyte precursor cells
Quinapril Metabolism Pathway	PathBank 1.0	0.0200325	-112.276	lowest PALs	oligodendrocyte precursor cells
Ramipril Metabolism Pathway	PathBank 1.0	0.0200325	-112.276	lowest PALs	oligodendrocyte precursor cells
Spirapril Metabolism Pathway	PathBank 1.0	0.0200325	-112.276	lowest PALs	oligodendrocyte precursor cells
Trandolapril Metabolism Pathway	PathBank 1.0	0.0200325	-112.276	lowest PALs	oligodendrocyte precursor cells
NCI_FGF_signaling_Pathway_(MAPKKK_cascade)	NCI 1.2	0.00094784	-101.263	lowest PALs	oligodendrocyte precursor cells
NCI_FGF_signaling_Pathway_(negative_regulation_of_apoptosis)	NCI 1.2	0.00543937	-101.183	lowest PALs	oligodendrocyte precursor cells
NCI_FGF_signaling_Pathway_(cell_migration)	NCI 1.2	0.00109062	-95.5772	lowest PALs	oligodendrocyte precursor cells
Felodipine Metabolism Pathway	PathBank 1.0	0.00249409	-91.1053	lowest PALs	oligodendrocyte precursor cells
NCI_ErbB1_downstream_signaling_Pathway_(tight_junction_assembly)	NCI 1.2	0.00026977	-89.4823	lowest PALs	oligodendrocyte precursor cells
NCI_FGF_signaling_Main_Pathway	NCI 1.2	0.00468327	-88.0346	lowest PALs	oligodendrocyte precursor cells
Bevacizumab Action Pathway	PathBank 1.0	0.00427007	-84.0798	lowest PALs	oligodendrocyte precursor cells
PTEN_Pathway_Protein_Synthesis	Qiagen 1.5	0.00137523	-76.0554	lowest PALs	oligodendrocyte precursor cells
ILK_Signaling_Pathway_Epithelial_Mesenchymal_Transition	Qiagen 1.5	1.47e-05	-73.9767	lowest PALs	oligodendrocyte precursor cells
JAK-STAT_Pathway_JAK_Degradation	Qiagen 1.5	0.00602953	-72.6039	lowest PALs	oligodendrocyte precursor cells
NCI_Hedgehog_signaling_events_mediated_by_Gli_proteins_Pathway_(embryonic_limb_morphogenesis)	NCI 1.2	0.00592	-66.2438	lowest PALs	oligodendrocyte precursor cells
NCI_Hedgehog_signaling_events_mediated_by_Gli_proteins_Pathway_(forebrain_development)	NCI 1.2	0.00592	-66.2438	lowest PALs	oligodendrocyte precursor cells
LPS and Citrate Signaling and Inflammation	PathBank 1.0	0.0011034	-59.8006	lowest PALs	oligodendrocyte precursor cells
NCI_ErbB1_downstream_signaling_Pathway_(lamellipodium_assembly)	NCI 1.2	0.00818658	-55.7231	lowest PALs	oligodendrocyte precursor cells
NCI_Hedgehog_signaling_events_mediated_by_Gli_proteins_Main_Pathway	NCI 1.2	0.00157165	-55.6593	lowest PALs	oligodendrocyte precursor cells
NCI_Arf6_downstream_Pathway_(actin_filament_bundle_formation)	NCI 1.2	0.0426849	-55.3091	lowest PALs	oligodendrocyte precursor cells
KEGG_Hedgehog_signaling_Main_Pathway	KEGG Adjusted 1.4	0.00226484	-53.3941	lowest PALs	oligodendrocyte precursor cells
Sorafenib Metabolism Pathway	PathBank 1.0	8.71e-05	-53.1872	lowest PALs	oligodendrocyte precursor cells
HIF1Alpha_Pathway_HIF1a_Degradation	Qiagen 1.5	0.229419	-52.3651	lowest PALs	oligodendrocyte precursor cells
KEGG_Amyotrophic_lateral_sclerosis_ALS__Main_Pathway	KEGG Adjusted 1.4	0.0153451	-50.8753	lowest PALs	oligodendrocyte precursor cells
biocarta_cdc25_and_chk1_regulatory_pathway_in_response_to_dna_damage_Main_Pathway	Biocarta 1.2	1.43e-05	-50.5003	lowest PALs	oligodendrocyte precursor cells
reactome_Oncogene_Induced_Senescence_Main_Pathway	Reactome 1.3	9.8e-05	-50.4368	lowest PALs	oligodendrocyte precursor cells
KEGG_Influenza_A_Main_Pathway	KEGG Adjusted 1.4	0.00554	-49.6603	lowest PALs	oligodendrocyte precursor cells
reactome_XAV939_inhibits_tankyrase_stabilizing_AXIN_Main_Pathway	Reactome 1.3	0.00213902	-47.4784	lowest PALs	oligodendrocyte precursor cells
NCI_TCR_signaling_in_naive_CD8_T_cells_Main_Pathway	NCI 1.2	0.00081893	-45.8363	lowest PALs	oligodendrocyte precursor cells
mTOR_Pathway_Autophagy	Qiagen 1.5	0.0492997	-45.5472	lowest PALs	oligodendrocyte precursor cells
PTEN_Pathway_Proliferation	Qiagen 1.5	0.00490136	-44.8392	lowest PALs	oligodendrocyte precursor cells
reactome_Synthesis_of_bile_acids_and_bile_salts_Main_Pathway	Reactome 1.3	0.00103	-44.5767	lowest PALs	oligodendrocyte precursor cells
KEGG_Herpes_simplex_infection_Main_Pathway	KEGG Adjusted 1.4	0.00303	-44.5043	lowest PALs	oligodendrocyte precursor cells
Cellular_Apoptosis_Pathway	Qiagen 1.5	0.00015845	-44.0384	lowest PALs	oligodendrocyte precursor cells
NCI_a6b1_and_a6b4_Integrin_signaling_Pathway_(hemidesmosome_assembly)	NCI 1.2	1.52e-07	226.683	highest PALs	ependymal cells
Dipyridamole (Antiplatelet) Action Pathway	PathBank 1.0	3.33e-05	168.927	highest PALs	ependymal cells
Felodipine Metabolism Pathway	PathBank 1.0	0.0006361	102.786	highest PALs	ependymal cells
reactome_Bile_salt_and_organic_anion_SLC_transporters_Main_Pathway	Reactome 1.3	0.00015218	99.388	highest PALs	ependymal cells
Benazepril Metabolism Pathway	PathBank 1.0	0.0454149	96.6517	highest PALs	ependymal cells
Cilazapril Metabolism Pathway	PathBank 1.0	0.0454149	96.6517	highest PALs	ependymal cells
Enalapril Metabolism Pathway	PathBank 1.0	0.0454149	96.6517	highest PALs	ependymal cells
Fosinopril Metabolism Pathway	PathBank 1.0	0.0454149	96.6517	highest PALs	ependymal cells
Moexipril Metabolism Pathway	PathBank 1.0	0.0454149	96.6517	highest PALs	ependymal cells
Quinapril Metabolism Pathway	PathBank 1.0	0.0454149	96.6517	highest PALs	ependymal cells
Ramipril Metabolism Pathway	PathBank 1.0	0.0454149	96.6517	highest PALs	ependymal cells
Spirapril Metabolism Pathway	PathBank 1.0	0.0454149	96.6517	highest PALs	ependymal cells
Trandolapril Metabolism Pathway	PathBank 1.0	0.0454149	96.6517	highest PALs	ependymal cells
Pancreas Function - Alpha Cell	PathBank 1.0	0.00016089	96.1565	highest PALs	ependymal cells
Pancreas Function - Delta Cell	PathBank 1.0	0.00016089	96.1565	highest PALs	ependymal cells
Bevacizumab Action Pathway	PathBank 1.0	0.00117726	95.3587	highest PALs	ependymal cells
NCI_ErbB1_downstream_signaling_Pathway_(tight_junction_assembly)	NCI 1.2	0.00010939	94.9609	highest PALs	ependymal cells
Esomeprazole Action Pathway	PathBank 1.0	0.00054465	94.0214	highest PALs	ependymal cells
Lansoprazole Action Pathway	PathBank 1.0	0.00054465	94.0214	highest PALs	ependymal cells
NCI_Hedgehog_signaling_events_mediated_by_Gli_proteins_Pathway_(embryonic_limb_morphogenesis)	NCI 1.2	0.00018001	89.8948	highest PALs	ependymal cells
NCI_Hedgehog_signaling_events_mediated_by_Gli_proteins_Pathway_(forebrain_development)	NCI 1.2	0.00018001	89.8948	highest PALs	ependymal cells
NCI_FGF_signaling_Pathway_(negative_regulation_of_apoptosis)	NCI 1.2	0.016764	87.1422	highest PALs	ependymal cells
NCI_Cellular_roles_of_Anthrax_toxin_Pathway_(apoptosis)	NCI 1.2	0.034269	84.395	highest PALs	ependymal cells
NCI_Cellular_roles_of_Anthrax_toxin_Pathway_(inflammatory_response)	NCI 1.2	0.034269	84.395	highest PALs	ependymal cells
NCI_Cellular_roles_of_Anthrax_toxin_Pathway_(necrosis)	NCI 1.2	0.034269	84.395	highest PALs	ependymal cells
NCI_Cellular_roles_of_Anthrax_toxin_Pathway_(negative_regulation_of_macrophage_activation)	NCI 1.2	0.034269	84.395	highest PALs	ependymal cells
NCI_Cellular_roles_of_Anthrax_toxin_Pathway_(negative_regulation_of_myeloid_dendritic_cell_antigen_processing_and_presentation)	NCI 1.2	0.034269	84.395	highest PALs	ependymal cells
NCI_Cellular_roles_of_Anthrax_toxin_Pathway_(negative_regulation_of_phagocytosis)	NCI 1.2	0.034269	84.395	highest PALs	ependymal cells
NCI_Cellular_roles_of_Anthrax_toxin_Pathway_(platelet_activation)	NCI 1.2	0.034269	84.395	highest PALs	ependymal cells
NCI_Cellular_roles_of_Anthrax_toxin_Pathway_(regulation_of_endothelial_cell_proliferation)	NCI 1.2	0.034269	84.395	highest PALs	ependymal cells
LPS and Citrate Signaling and Inflammation	PathBank 1.0	6.29e-06	82.4094	highest PALs	ependymal cells
biocarta_sprouty_regulation_of_tyrosine_kinase_signals_Pathway_(cell_migration)	Biocarta 1.2	0.00032461	78.612	highest PALs	ependymal cells
NCI_FGF_signaling_Pathway_(MAPKKK_cascade)	NCI 1.2	0.0122873	76.8661	highest PALs	ependymal cells
NCI_FGF_signaling_Main_Pathway	NCI 1.2	0.0139089	76.6341	highest PALs	ependymal cells
Cetuximab Action Pathway	PathBank 1.0	0.132891	76.075	highest PALs	ependymal cells
Gefitinib Action Pathway	PathBank 1.0	0.132891	76.075	highest PALs	ependymal cells
Panitumumab Action Pathway	PathBank 1.0	0.132891	76.075	highest PALs	ependymal cells
Trastuzumab Action Pathway	PathBank 1.0	0.132891	76.075	highest PALs	ependymal cells
Capecitabine Action Pathway	PathBank 1.0	5.48e-06	72.3463	highest PALs	ependymal cells
Capecitabine Metabolism Pathway	PathBank 1.0	5.48e-06	72.3463	highest PALs	ependymal cells
KEGG_Amyotrophic_lateral_sclerosis_ALS__Main_Pathway	KEGG Adjusted 1.4	0.00057163	72.0956	highest PALs	ependymal cells
KEGG_Hedgehog_signaling_Main_Pathway	KEGG Adjusted 1.4	6.72e-05	69.4966	highest PALs	ependymal cells
JAK-STAT_Pathway_JAK_Degradation	Qiagen 1.5	0.00951	68.586	highest PALs	ependymal cells
reactome_Signaling_by_FGFR_Main_Pathway	Reactome 1.3	0.00612	65.6897	highest PALs	ependymal cells
NCI_ErbB1_downstream_signaling_Pathway_(lamellipodium_assembly)	NCI 1.2	0.00196974	65.1386	highest PALs	ependymal cells
NCI_Arf6_downstream_Pathway_(actin_filament_bundle_formation)	NCI 1.2	0.017395	64.8541	highest PALs	ependymal cells
NCI_Fc_epsilon_receptor_I_signaling_in_mast_cells_Pathway_(regulation_of_mast_cell_degranulation)	NCI 1.2	0.0183016	63.0119	highest PALs	ependymal cells
NCI_Cellular_roles_of_Anthrax_toxin_Pathway_(MAPKKK_cascade)	NCI 1.2	3.49e-06	61.2671	highest PALs	ependymal cells
NCI_Role_of_Calcineurin_dependent_NFAT_signaling_in_lymphocytes_Pathway_(positive_T_cell_selection)	NCI 1.2	0.0737903	61.0936	highest PALs	ependymal cells
biocarta_role_of_mef2d_in_t_cell_apoptosis_Pathway_(Pathway_degradation_of_CAPN2)	Biocarta 1.2	0.0197122	61.0904	highest PALs	ependymal cells
NCI_Lissencephaly_gene_LIS1_in_neuronal_migration_and_development_Pathway_(anaphase)	NCI 1.2	4.43e-05	-169.628	lowest PALs	ependymal cells
reactome_Response_to_elevated_platelet_cytosolic_Ca2__Main_Pathway	Reactome 1.3	8.46e-07	-167.07	lowest PALs	ependymal cells
NCI_EPHA_forward_signaling_Pathway_(actin_filament_depolymerization)	NCI 1.2	1.49e-05	-145.15	lowest PALs	ependymal cells
Fatty Acid Biosynthesis	PathBank 1.0	1.98e-05	-145.138	lowest PALs	ependymal cells
reactome_TWIK_related_potassium_channel_TREK__Main_Pathway	Reactome 1.3	3.17e-06	-143.609	lowest PALs	ependymal cells
NCI_CDC42_signaling_events_Pathway_(cell_proliferation)	NCI 1.2	0.00277	-141.969	lowest PALs	ependymal cells
NCI_CDC42_signaling_events_Pathway_(cytokinesis)	NCI 1.2	0.00277023	-141.969	lowest PALs	ependymal cells
reactome_Formation_of_annular_gap_junctions_Main_Pathway	Reactome 1.3	5.79e-05	-136.647	lowest PALs	ependymal cells
Prednisolone Action Pathway	PathBank 1.0	0.00466367	-136.07	lowest PALs	ependymal cells
Prednisolone Metabolism Pathway	PathBank 1.0	0.00466367	-136.07	lowest PALs	ependymal cells
reactome_Gap_junction_degradation_Main_Pathway	Reactome 1.3	0.000101	-132.958	lowest PALs	ependymal cells
NCI_N_cadherin_signaling_events_Pathway_(axonogenesis)	NCI 1.2	0.00036767	-132.706	lowest PALs	ependymal cells
reactome_Ras_activation_uopn_Ca2_infux_through_NMDA_receptor_Main_Pathway	Reactome 1.3	9.61e-06	-130.559	lowest PALs	ependymal cells
reactome_Fatty_Acyl_CoA_Biosynthesis_Main_Pathway	Reactome 1.3	7.44e-05	-129.785	lowest PALs	ependymal cells
NCI_Plexin_D1_Signaling_Pathway_(receptor_recycling)	NCI 1.2	0.00012799	-129.478	lowest PALs	ependymal cells
reactome_Trafficking_of_GluR2_containing_AMPA_receptors_Main_Pathway	Reactome 1.3	0.00023276	-129.439	lowest PALs	ependymal cells
biocarta_ras_independent_pathway_in_nk_cell_mediated_cytotoxicity_Pathway_(positive_regulation_of_natural_killer_cell_mediated_cytotoxicity)	Biocarta 1.2	0.000796	-128.341	lowest PALs	ependymal cells
NCI_CXCR4_mediated_signaling_events_Pathway_(actin_filament_depolymerization)	NCI 1.2	0.00768	-128.318	lowest PALs	ependymal cells
NCI_Reelin_signaling_Pathway_(long_term_memory)	NCI 1.2	9.76e-05	-128.269	lowest PALs	ependymal cells
reactome_WNT5A_dependent_internalization_of_FZD4_Main_Pathway	Reactome 1.3	5.7e-05	-128.134	lowest PALs	ependymal cells
biocarta_rac1_cell_motility_signaling_Pathway_(actin_filament_depolymerization)	Biocarta 1.2	0.00084375	-127.38	lowest PALs	ependymal cells
NCI_Signaling_events_mediated_by_focal_adhesion_kinase_Pathway_(apoptosis)	NCI 1.2	0.00129531	-127.233	lowest PALs	ependymal cells
biocarta_endocytotic_role_of_ndk_phosphins_and_dynamin_Pathway_(endocytosis)	Biocarta 1.2	0.000102	-126.998	lowest PALs	ependymal cells
NCI_Signaling_events_mediated_by_Stem_cell_factor_receptor_c_Kit__Pathway_(megakaryocyte_differentiation)	NCI 1.2	8.38e-05	-126.528	lowest PALs	ependymal cells
NCI_Nectin_adhesion_Pathway_(positive_regulation_of_JNK_cascade)	NCI 1.2	0.000515	-126.077	lowest PALs	ependymal cells
biocarta_t_cell_receptor_signaling_Pathway_(Pathway_protein_ubiquitination_of_PRKCA)	Biocarta 1.2	2.29e-05	-125.022	lowest PALs	ependymal cells
reactome_Synthesis_of_IP2_IP_and_Ins_in_the_cytosol_Main_Pathway	Reactome 1.3	1.53e-05	-124.181	lowest PALs	ependymal cells
reactome_Unblocking_of_NMDA_receptor_glutamate_binding_and_activation_Main_Pathway	Reactome 1.3	2.77e-05	-124.076	lowest PALs	ependymal cells
reactome_CREB_phosphorylation_through_the_activation_of_CaMKK_Main_Pathway	Reactome 1.3	0.00115159	-124.032	lowest PALs	ependymal cells
NCI_CXCR4_mediated_signaling_events_Pathway_(positive_regulation_of_lamellipodium_assembly)	NCI 1.2	0.000865	-123.805	lowest PALs	ependymal cells
reactome_Toxicity_of_botulinum_toxin_type_E_BoNT_E__Main_Pathway	Reactome 1.3	0.00152267	-122.155	lowest PALs	ependymal cells
NCI_LPA_receptor_mediated_events_Pathway_(positive_regulation_of_microtubule_depolymerization)	NCI 1.2	0.0009828	-121.266	lowest PALs	ependymal cells
NCI_ErbB2_ErbB3_signaling_events_Pathway_(heart_morphogenesis)	NCI 1.2	0.00189	-120.729	lowest PALs	ependymal cells
NCI_ErbB2_ErbB3_signaling_events_Pathway_(mammary_gland_morphogenesis)	NCI 1.2	0.00189	-120.729	lowest PALs	ependymal cells
NCI_ErbB2_ErbB3_signaling_events_Pathway_(nervous_system_development)	NCI 1.2	0.00189	-120.729	lowest PALs	ependymal cells
reactome_Toxicity_of_botulinum_toxin_type_C_BoNT_C__Main_Pathway	Reactome 1.3	0.00050612	-120.255	lowest PALs	ependymal cells
reactome_Regulation_of_Commissural_axon_pathfinding_by_Slit_and_Robo_Main_Pathway	Reactome 1.3	0.00113444	-119.645	lowest PALs	ependymal cells
reactome_CREB_phosphorylation_through_the_activation_of_CaMKII_Main_Pathway	Reactome 1.3	7.51e-05	-119.371	lowest PALs	ependymal cells
NCI_Nongenotropic_Androgen_signaling_Pathway_(actin_cytoskeleton_reorganization)	NCI 1.2	0.00240865	-117.045	lowest PALs	ependymal cells
biocarta_ca_calmodulin_dependent_protein_kinase_activation_Main_Pathway	Biocarta 1.2	0.00028936	-116.719	lowest PALs	ependymal cells
NCI_Signaling_events_mediated_by_Stem_cell_factor_receptor_c_Kit__Pathway_(cell_proliferation)	NCI 1.2	0.00041567	-116.55	lowest PALs	ependymal cells
NCI_E_cadherin_signaling_in_the_nascent_adherens_junction_Pathway_(regulation_of_cell_cell_adhesion)	NCI 1.2	0.00243831	-115.791	lowest PALs	ependymal cells
biocarta_activation_of_pkc_through_g_protein_coupled_receptors_Pathway_(secretion)	Biocarta 1.2	3.57e-05	-115.656	lowest PALs	ependymal cells
reactome_Retrograde_neurotrophin_signalling_Main_Pathway	Reactome 1.3	7.92e-05	-115.54	lowest PALs	ependymal cells
reactome_CaMK_IV_mediated_phosphorylation_of_CREB_Main_Pathway	Reactome 1.3	0.00326	-114.213	lowest PALs	ependymal cells
Thiamine Metabolism	PathBank 1.0	0.00131605	-113.965	lowest PALs	ependymal cells
reactome_CREB_phosphorylation_through_the_activation_of_Adenylate_Cyclase_Main_Pathway	Reactome 1.3	0.00038084	-113.83	lowest PALs	ependymal cells
NCI_Arf1_Pathway_(actin_filament_polymerization)	NCI 1.2	0.00156678	-113.794	lowest PALs	ependymal cells
KEGG_Alzheimer_s_disease_Main_Pathway	KEGG Adjusted 1.4	0.00057217	-113.56	lowest PALs	ependymal cells
NCI_S1P1_Pathway_(negative_regulation_of_T_cell_proliferation)	NCI 1.2	0.000289	-113.344	lowest PALs	ependymal cells
Ticlopidine Action Pathway	PathBank 1.0	6.24e-67	553.697	highest PALs	microglia
Ticlopidine Metabolism Pathway	PathBank 1.0	6.24e-67	553.697	highest PALs	microglia
NCI_BCR_signaling_Pathway_(cell_survival)	NCI 1.2	2.83e-59	342.433	highest PALs	microglia
Succinate Signalling	PathBank 1.0	8.15e-29	304.735	highest PALs	microglia
reactome_The_AIM2_inflammasome_Main_Pathway	Reactome 1.3	1.37e-53	297.68	highest PALs	microglia
IL-10_Pathway_Stability_Determination	Qiagen 1.5	2.03e-34	267.889	highest PALs	microglia
reactome_TGFBR1_KD_Mutants_in_Cancer_Main_Pathway	Reactome 1.3	1.82e-19	261.047	highest PALs	microglia
reactome_TGFBR2_Kinase_Domain_Mutants_in_Cancer_Main_Pathway	Reactome 1.3	1.82e-19	261.047	highest PALs	microglia
KEGG_Autoimmune_thyroid_disease_Main_Pathway	KEGG Adjusted 1.4	2.03e-56	255.904	highest PALs	microglia
KEGG_Graft_versus_host_disease_Main_Pathway	KEGG Adjusted 1.4	2.03e-56	255.904	highest PALs	microglia
reactome_SMAD2_3_MH2_Domain_Mutants_in_Cancer_Main_Pathway	Reactome 1.3	3.38e-15	232.562	highest PALs	microglia
reactome_SMAD2_3_Phosphorylation_Motif_Mutants_in_Cancer_Main_Pathway	Reactome 1.3	3.38e-15	232.562	highest PALs	microglia
NCI_Endogenous_TLR_signaling_Pathway_(cytokine_production_involved_in_inflammatory_response)	NCI 1.2	1.26e-51	220.496	highest PALs	microglia
NCI_Class_IB_PI3K_non_lipid_kinase_events_Pathway_(cAMP_biosynthetic_process)	NCI 1.2	4.53e-24	220.413	highest PALs	microglia
NCI_BCR_signaling_Pathway_(actin_cytoskeleton_organization)	NCI 1.2	2.9e-20	210.809	highest PALs	microglia
reactome_Toll_Like_Receptor_TLR6_TLR2_Cascade_Main_Pathway	Reactome 1.3	1.73e-29	208.434	highest PALs	microglia
NCI_Endogenous_TLR_signaling_Pathway_(regulation_of_cell_adhesion)	NCI 1.2	2.43e-48	205.35	highest PALs	microglia
Cetuximab Action Pathway	PathBank 1.0	2.39e-06	204.585	highest PALs	microglia
Gefitinib Action Pathway	PathBank 1.0	2.39e-06	204.585	highest PALs	microglia
Panitumumab Action Pathway	PathBank 1.0	2.39e-06	204.585	highest PALs	microglia
Trastuzumab Action Pathway	PathBank 1.0	2.39e-06	204.585	highest PALs	microglia
KEGG_Legionellosis_Main_Pathway	KEGG Adjusted 1.4	1.58e-36	198.99	highest PALs	microglia
KEGG_Rheumatoid_arthritis_Main_Pathway	KEGG Adjusted 1.4	1.05e-56	193.516	highest PALs	microglia
NCI_Endogenous_TLR_signaling_Pathway_(regulation_of_granulocyte_colony_stimulating_factor_production)	NCI 1.2	3.84e-52	192.237	highest PALs	microglia
NCI_Endogenous_TLR_signaling_Pathway_(regulation_of_interleukin_10_production)	NCI 1.2	3.84e-52	192.237	highest PALs	microglia
reactome_The_NLRP1_inflammasome_Main_Pathway	Reactome 1.3	4.22e-10	183.155	highest PALs	microglia
NCI_Endogenous_TLR_signaling_Pathway_(regulation_of_interleukin_6_production)	NCI 1.2	1.14e-22	177.113	highest PALs	microglia
NCI_Endogenous_TLR_signaling_Pathway_(regulation_of_tumor_necrosis_factor_production)	NCI 1.2	1.14e-22	177.113	highest PALs	microglia
reactome_Regulation_of_signaling_by_CBL_Main_Pathway	Reactome 1.3	2.59e-16	172.516	highest PALs	microglia
NCI_ALK1_signaling_events_Pathway_(sprouting_angiogenesis)	NCI 1.2	2.27e-11	171.915	highest PALs	microglia
NCI_IL4_mediated_signaling_events_Pathway_(T_cell_proliferation)	NCI 1.2	1.2e-06	171.641	highest PALs	microglia
NCI_IL4_mediated_signaling_events_Pathway_(T_helper_1_cell_differentiation)	NCI 1.2	1.2e-06	171.641	highest PALs	microglia
NCI_IL4_mediated_signaling_events_Pathway_(T_helper_2_cell_differentiation)	NCI 1.2	1.2e-06	171.641	highest PALs	microglia
reactome_Synthesis_of_5_eicosatetraenoic_acids_Main_Pathway	Reactome 1.3	3.21e-28	171.014	highest PALs	microglia
reactome_Cross_presentation_of_particulate_exogenous_antigens_phagosomes__Main_Pathway	Reactome 1.3	9.04e-18	170.568	highest PALs	microglia
reactome_MyD88_independent_cascade_Main_Pathway	Reactome 1.3	1.64e-34	170.215	highest PALs	microglia
reactome_Activation_of_C3_and_C5_Main_Pathway	Reactome 1.3	3.74e-24	169.813	highest PALs	microglia
reactome_Alternative_complement_activation_Main_Pathway	Reactome 1.3	4.56e-29	167.187	highest PALs	microglia
NCI_amb2_Integrin_signaling_Pathway_(actin_filament_polymerization)	NCI 1.2	4.64e-15	159.485	highest PALs	microglia
NCI_IL8_and_CXCR1_mediated_signaling_events_Pathway_(chemotaxis)	NCI 1.2	1.14e-10	154.928	highest PALs	microglia
NCI_BCR_signaling_Pathway_(re_entry_into_mitotic_cell_cycle)	NCI 1.2	3.01e-60	153.484	highest PALs	microglia
reactome_Binding_and_entry_of_HIV_virion_Main_Pathway	Reactome 1.3	1.04e-48	150.65	highest PALs	microglia
KEGG_Malaria_Main_Pathway	KEGG Adjusted 1.4	1.8e-33	148.599	highest PALs	microglia
reactome_Fc_epsilon_receptor_FCERI_signaling_Main_Pathway	Reactome 1.3	2.99e-26	146.526	highest PALs	microglia
NCI_Arf6_trafficking_events_Pathway_(membrane_fusion)	NCI 1.2	1.92e-07	146.487	highest PALs	microglia
NCI_Arf6_downstream_Pathway_(regulation_of_axonogenesis)	NCI 1.2	1.04e-06	138.36	highest PALs	microglia
NCI_Arf6_downstream_Pathway_(ruffle_organization)	NCI 1.2	1.04e-06	138.36	highest PALs	microglia
reactome_Synthesis_of_Lipoxins_LX__Main_Pathway	Reactome 1.3	1.53e-28	138.101	highest PALs	microglia
reactome_Interleukin_6_signaling_Main_Pathway	Reactome 1.3	3.7e-06	135.827	highest PALs	microglia
reactome_Interleukin_1_processing_Main_Pathway	Reactome 1.3	1.23e-18	135.793	highest PALs	microglia
NCI_Ephrin_A_reverse_signaling_Main_Pathway	NCI 1.2	7.58e-12	-224.707	lowest PALs	microglia
NCI_Ephrin_A_reverse_signaling_Pathway_(beta_integrin_mediated_adhesion)	NCI 1.2	7.58e-12	-224.707	lowest PALs	microglia
reactome_Regulation_of_Commissural_axon_pathfinding_by_Slit_and_Robo_Main_Pathway	Reactome 1.3	1.44e-12	-221.008	lowest PALs	microglia
NCI_Ephrin_A_reverse_signaling_Pathway_(MAPKKK_cascade)	NCI 1.2	5.84e-09	-210.045	lowest PALs	microglia
NCI_Ephrin_A_reverse_signaling_Pathway_(neuron_projection_morphogenesis)	NCI 1.2	5.84e-09	-210.045	lowest PALs	microglia
reactome_Netrin_mediated_repulsion_signals_Main_Pathway	Reactome 1.3	3.37e-13	-188.999	lowest PALs	microglia
NCI_Reelin_signaling_Pathway_(long_term_memory)	NCI 1.2	2.49e-11	-187.449	lowest PALs	microglia
NCI_Netrin_mediated_signaling_events_Pathway_(negative_chemotaxis)	NCI 1.2	1.68e-11	-172.191	lowest PALs	microglia
reactome_Toxicity_of_botulinum_toxin_type_E_BoNT_E__Main_Pathway	Reactome 1.3	5.48e-07	-165.73	lowest PALs	microglia
reactome_Post_transcriptional_silencing_by_small_RNAs_Main_Pathway	Reactome 1.3	5.83e-08	-164.534	lowest PALs	microglia
reactome_Toxicity_of_botulinum_toxin_type_C_BoNT_C__Main_Pathway	Reactome 1.3	6.83e-08	-160.085	lowest PALs	microglia
reactome_Toxicity_of_botulinum_toxin_type_A_BoNT_A__Main_Pathway	Reactome 1.3	5.7e-07	-155.426	lowest PALs	microglia
NCI_EPHA_forward_signaling_Pathway_(actin_filament_depolymerization)	NCI 1.2	7.81e-08	-154.952	lowest PALs	microglia
NCI_ErbB4_signaling_events_Pathway_(neural_crest_cell_migration)	NCI 1.2	3.57e-09	-148.811	lowest PALs	microglia
reactome_Signaling_by_ERBB4_Main_Pathway	Reactome 1.3	2.58e-13	-147.289	lowest PALs	microglia
reactome_Neurofascin_interactions_Main_Pathway	Reactome 1.3	2.49e-08	-137.12	lowest PALs	microglia
NCI_Plexin_D1_Signaling_Pathway_(endothelial_cell_migration)	NCI 1.2	1.63e-05	-130.134	lowest PALs	microglia
NCI_ErbB_receptor_signaling_network_Main_Pathway	NCI 1.2	9.4e-11	-128.279	lowest PALs	microglia
reactome_EGFR_interacts_with_phospholipase_C_gamma_Main_Pathway	Reactome 1.3	2.15e-06	-127.068	lowest PALs	microglia
EGF_Pathway_Cell_Motility	Qiagen 1.5	6.52e-08	-126.195	lowest PALs	microglia
reactome_Dopamine_Neurotransmitter_Release_Cycle_Main_Pathway	Reactome 1.3	6.07e-09	-124.928	lowest PALs	microglia
reactome_Serotonin_Neurotransmitter_Release_Cycle_Main_Pathway	Reactome 1.3	6.07e-09	-124.928	lowest PALs	microglia
NCI_ErbB4_signaling_events_Pathway_(axon_guidance)	NCI 1.2	3.46e-05	-124.437	lowest PALs	microglia
NCI_ErbB4_signaling_events_Pathway_(heart_development)	NCI 1.2	3.46e-05	-124.437	lowest PALs	microglia
reactome_Toxicity_of_botulinum_toxin_type_B_BoNT_B__Main_Pathway	Reactome 1.3	3.25e-11	-123.351	lowest PALs	microglia
NCI_Effects_of_Botulinum_toxin_Main_Pathway	NCI 1.2	1.09e-07	-122.817	lowest PALs	microglia
Glibenclamide Action Pathway	PathBank 1.0	2.21e-08	-122.312	lowest PALs	microglia
Gliclazide Action Pathway	PathBank 1.0	2.21e-08	-122.312	lowest PALs	microglia
Nateglinide Action Pathway	PathBank 1.0	2.21e-08	-122.312	lowest PALs	microglia
Repaglinide Action Pathway	PathBank 1.0	2.21e-08	-122.312	lowest PALs	microglia
NCI_Trk_receptor_signaling_mediated_by_PI3K_and_PLC_gamma_Pathway_(regulation_of_long_term_neuronal_synaptic_plasticity)	NCI 1.2	0.000516	-120.462	lowest PALs	microglia
NCI_Role_of_Calcineurin_dependent_NFAT_signaling_in_lymphocytes_Pathway_(positive_T_cell_selection)	NCI 1.2	4.8e-05	-119.381	lowest PALs	microglia
NCI_Cellular_roles_of_Anthrax_toxin_Pathway_(apoptosis)	NCI 1.2	0.000527	-119.089	lowest PALs	microglia
NCI_Cellular_roles_of_Anthrax_toxin_Pathway_(inflammatory_response)	NCI 1.2	0.00052722	-119.089	lowest PALs	microglia
NCI_Cellular_roles_of_Anthrax_toxin_Pathway_(necrosis)	NCI 1.2	0.00052722	-119.089	lowest PALs	microglia
NCI_Cellular_roles_of_Anthrax_toxin_Pathway_(negative_regulation_of_macrophage_activation)	NCI 1.2	0.00052722	-119.089	lowest PALs	microglia
NCI_Cellular_roles_of_Anthrax_toxin_Pathway_(negative_regulation_of_myeloid_dendritic_cell_antigen_processing_and_presentation)	NCI 1.2	0.00052722	-119.089	lowest PALs	microglia
NCI_Cellular_roles_of_Anthrax_toxin_Pathway_(negative_regulation_of_phagocytosis)	NCI 1.2	0.00052722	-119.089	lowest PALs	microglia
NCI_Cellular_roles_of_Anthrax_toxin_Pathway_(platelet_activation)	NCI 1.2	0.00052722	-119.089	lowest PALs	microglia
NCI_Cellular_roles_of_Anthrax_toxin_Pathway_(regulation_of_endothelial_cell_proliferation)	NCI 1.2	0.00052722	-119.089	lowest PALs	microglia
reactome_Unblocking_of_NMDA_receptor_glutamate_binding_and_activation_Main_Pathway	Reactome 1.3	3.99e-06	-117.851	lowest PALs	microglia
reactome_DCC_mediated_attractive_signaling_Main_Pathway	Reactome 1.3	3.43e-05	-117.207	lowest PALs	microglia
reactome_Ras_activation_uopn_Ca2_infux_through_NMDA_receptor_Main_Pathway	Reactome 1.3	5.47e-06	-115.896	lowest PALs	microglia
NCI_N_cadherin_signaling_events_Pathway_(axonogenesis)	NCI 1.2	0.000325	-115.786	lowest PALs	microglia
NCI_Plexin_D1_Signaling_Pathway_(receptor_recycling)	NCI 1.2	7.54e-05	-115.654	lowest PALs	microglia
reactome_Trafficking_of_AMPA_receptors_Main_Pathway	Reactome 1.3	1.05e-05	-114.874	lowest PALs	microglia
reactome_Glutamate_Neurotransmitter_Release_Cycle_Main_Pathway	Reactome 1.3	4.21e-07	-113.378	lowest PALs	microglia
KEGG_Synaptic_vesicle_cycle_Main_Pathway	KEGG Adjusted 1.4	4.11e-06	-110.697	lowest PALs	microglia
reactome_Toxicity_of_botulinum_toxin_type_G_BoNT_G__Main_Pathway	Reactome 1.3	1.83e-11	-110.463	lowest PALs	microglia
EGF_Pathway_IP3_Signaling	Qiagen 1.5	7.31e-06	-110.081	lowest PALs	microglia
Ticlopidine Action Pathway	PathBank 1.0	1.86e-11	450.88	highest PALs	KIR3DL12 microglia
Ticlopidine Metabolism Pathway	PathBank 1.0	1.86e-11	450.88	highest PALs	KIR3DL12 microglia
Benazepril Metabolism Pathway	PathBank 1.0	5.48e-05	314.244	highest PALs	KIR3DL12 microglia
Cilazapril Metabolism Pathway	PathBank 1.0	5.48e-05	314.244	highest PALs	KIR3DL12 microglia
Enalapril Metabolism Pathway	PathBank 1.0	5.48e-05	314.244	highest PALs	KIR3DL12 microglia
Fosinopril Metabolism Pathway	PathBank 1.0	5.48e-05	314.244	highest PALs	KIR3DL12 microglia
Moexipril Metabolism Pathway	PathBank 1.0	5.48e-05	314.244	highest PALs	KIR3DL12 microglia
Quinapril Metabolism Pathway	PathBank 1.0	5.48e-05	314.244	highest PALs	KIR3DL12 microglia
Ramipril Metabolism Pathway	PathBank 1.0	5.48e-05	314.244	highest PALs	KIR3DL12 microglia
Spirapril Metabolism Pathway	PathBank 1.0	5.48e-05	314.244	highest PALs	KIR3DL12 microglia
Trandolapril Metabolism Pathway	PathBank 1.0	5.48e-05	314.244	highest PALs	KIR3DL12 microglia
Cetuximab Action Pathway	PathBank 1.0	0.00027396	297.22	highest PALs	KIR3DL12 microglia
Gefitinib Action Pathway	PathBank 1.0	0.00027396	297.22	highest PALs	KIR3DL12 microglia
Panitumumab Action Pathway	PathBank 1.0	0.00027396	297.22	highest PALs	KIR3DL12 microglia
Trastuzumab Action Pathway	PathBank 1.0	0.00027396	297.22	highest PALs	KIR3DL12 microglia
Felodipine Metabolism Pathway	PathBank 1.0	1.89e-09	289.89	highest PALs	KIR3DL12 microglia
HIF1Alpha_Pathway_HIF1a_Degradation	Qiagen 1.5	5.46e-05	283.168	highest PALs	KIR3DL12 microglia
NCI_FGF_signaling_Pathway_(negative_regulation_of_apoptosis)	NCI 1.2	1.26e-05	256.414	highest PALs	KIR3DL12 microglia
NCI_FGF_signaling_Main_Pathway	NCI 1.2	8.58e-07	246.623	highest PALs	KIR3DL12 microglia
NCI_FGF_signaling_Pathway_(cell_migration)	NCI 1.2	2.13e-06	223.749	highest PALs	KIR3DL12 microglia
JAK-STAT_Pathway_JAK_Degradation	Qiagen 1.5	4.51e-06	195.432	highest PALs	KIR3DL12 microglia
Pancreas Function - Alpha Cell	PathBank 1.0	2.32e-06	194.481	highest PALs	KIR3DL12 microglia
Pancreas Function - Delta Cell	PathBank 1.0	2.32e-06	194.481	highest PALs	KIR3DL12 microglia
NCI_FGF_signaling_Pathway_(MAPKKK_cascade)	NCI 1.2	0.000206	184.137	highest PALs	KIR3DL12 microglia
Fosphenytoin (Antiarrhythmic) Metabolism Pathway	PathBank 1.0	5.9e-07	184.036	highest PALs	KIR3DL12 microglia
Esomeprazole Action Pathway	PathBank 1.0	3.66e-05	181.598	highest PALs	KIR3DL12 microglia
Lansoprazole Action Pathway	PathBank 1.0	3.66e-05	181.598	highest PALs	KIR3DL12 microglia
Dipyridamole (Antiplatelet) Action Pathway	PathBank 1.0	0.00687	179.264	highest PALs	KIR3DL12 microglia
Bevacizumab Action Pathway	PathBank 1.0	0.00022	175.897	highest PALs	KIR3DL12 microglia
KEGG_Amyotrophic_lateral_sclerosis_ALS__Main_Pathway	KEGG Adjusted 1.4	2.56e-07	173.725	highest PALs	KIR3DL12 microglia
ILK_Signaling_Pathway_Epithelial_Mesenchymal_Transition	Qiagen 1.5	5.21e-10	170.472	highest PALs	KIR3DL12 microglia
mTOR_Pathway_Autophagy	Qiagen 1.5	5.14e-06	169.965	highest PALs	KIR3DL12 microglia
NCI_Role_of_Calcineurin_dependent_NFAT_signaling_in_lymphocytes_Pathway_(positive_T_cell_selection)	NCI 1.2	0.00212	169.835	highest PALs	KIR3DL12 microglia
biocarta_role_of_mef2d_in_t_cell_apoptosis_Pathway_(Pathway_degradation_of_CAPN2)	Biocarta 1.2	0.000174	158.864	highest PALs	KIR3DL12 microglia
reactome_Signaling_by_FGFR_Main_Pathway	Reactome 1.3	5.8e-05	155.62	highest PALs	KIR3DL12 microglia
PTEN_Pathway_Apoptosis	Qiagen 1.5	5.11e-08	154.114	highest PALs	KIR3DL12 microglia
LPS and Citrate Signaling and Inflammation	PathBank 1.0	2.19e-07	152.901	highest PALs	KIR3DL12 microglia
biocarta_sprouty_regulation_of_tyrosine_kinase_signals_Pathway_(cell_migration)	Biocarta 1.2	3.3e-05	146.953	highest PALs	KIR3DL12 microglia
KEGG_Hedgehog_signaling_Main_Pathway	KEGG Adjusted 1.4	5.12e-07	141.388	highest PALs	KIR3DL12 microglia
PTEN_Pathway_Protein_Synthesis	Qiagen 1.5	0.00025563	140.746	highest PALs	KIR3DL12 microglia
NCI_Hedgehog_signaling_events_mediated_by_Gli_proteins_Pathway_(embryonic_limb_morphogenesis)	NCI 1.2	0.000383	138.338	highest PALs	KIR3DL12 microglia
NCI_Hedgehog_signaling_events_mediated_by_Gli_proteins_Pathway_(forebrain_development)	NCI 1.2	0.000383	138.338	highest PALs	KIR3DL12 microglia
NCI_Hedgehog_signaling_events_mediated_by_Gli_proteins_Main_Pathway	NCI 1.2	1.19e-06	137.856	highest PALs	KIR3DL12 microglia
NCI_ErbB1_downstream_signaling_Pathway_(tight_junction_assembly)	NCI 1.2	0.000544	137.844	highest PALs	KIR3DL12 microglia
NCI_ErbB1_downstream_signaling_Pathway_(lamellipodium_assembly)	NCI 1.2	0.000164	128.359	highest PALs	KIR3DL12 microglia
KEGG_Influenza_A_Main_Pathway	KEGG Adjusted 1.4	2.02e-05	123.162	highest PALs	KIR3DL12 microglia
NCI_BCR_signaling_Pathway_(cell_survival)	NCI 1.2	0.00601	121.712	highest PALs	KIR3DL12 microglia
Circadian_Pathway	Qiagen 1.5	1.19e-05	121.462	highest PALs	KIR3DL12 microglia
GSK3_Signaling_Pathway_Protein_Synthesis	Qiagen 1.5	1.44e-07	120.047	highest PALs	KIR3DL12 microglia
KEGG_Adherens_junction_Main_Pathway	KEGG Adjusted 1.4	1.24e-11	118.108	highest PALs	KIR3DL12 microglia
reactome_Regulation_of_Commissural_axon_pathfinding_by_Slit_and_Robo_Main_Pathway	Reactome 1.3	2.01e-15	-462.182	lowest PALs	KIR3DL12 microglia
reactome_Post_transcriptional_silencing_by_small_RNAs_Main_Pathway	Reactome 1.3	1.68e-15	-446.088	lowest PALs	KIR3DL12 microglia
NCI_Ephrin_A_reverse_signaling_Main_Pathway	NCI 1.2	9.01e-12	-419.976	lowest PALs	KIR3DL12 microglia
NCI_Ephrin_A_reverse_signaling_Pathway_(beta_integrin_mediated_adhesion)	NCI 1.2	9.01e-12	-419.976	lowest PALs	KIR3DL12 microglia
NCI_Ephrin_A_reverse_signaling_Pathway_(MAPKKK_cascade)	NCI 1.2	1.4e-09	-409.283	lowest PALs	KIR3DL12 microglia
NCI_Ephrin_A_reverse_signaling_Pathway_(neuron_projection_morphogenesis)	NCI 1.2	1.4e-09	-409.283	lowest PALs	KIR3DL12 microglia
NCI_Reelin_signaling_Pathway_(long_term_memory)	NCI 1.2	6.65e-15	-407.385	lowest PALs	KIR3DL12 microglia
reactome_Toxicity_of_botulinum_toxin_type_E_BoNT_E__Main_Pathway	Reactome 1.3	6.73e-11	-401.793	lowest PALs	KIR3DL12 microglia
reactome_Netrin_mediated_repulsion_signals_Main_Pathway	Reactome 1.3	5.46e-16	-392.241	lowest PALs	KIR3DL12 microglia
reactome_CaMK_IV_mediated_phosphorylation_of_CREB_Main_Pathway	Reactome 1.3	3.15e-10	-390.479	lowest PALs	KIR3DL12 microglia
reactome_CREB_phosphorylation_through_the_activation_of_CaMKK_Main_Pathway	Reactome 1.3	3.65e-10	-382.823	lowest PALs	KIR3DL12 microglia
Akt_Signaling_Pathway_Regulation_of_Na+_Transport	Qiagen 1.5	4.64e-11	-382.062	lowest PALs	KIR3DL12 microglia
biocarta_g_secretase_mediated_erbb4_signaling_Main_Pathway	Biocarta 1.2	5.49e-14	-379.555	lowest PALs	KIR3DL12 microglia
ATM_Pathway_Synaptic_Vesicle_Transport	Qiagen 1.5	1.14e-09	-376.456	lowest PALs	KIR3DL12 microglia
NCI_ErbB4_signaling_events_Pathway_(axon_guidance)	NCI 1.2	3.62e-11	-368.484	lowest PALs	KIR3DL12 microglia
NCI_ErbB4_signaling_events_Pathway_(heart_development)	NCI 1.2	3.62e-11	-368.484	lowest PALs	KIR3DL12 microglia
NCI_Signaling_events_mediated_by_focal_adhesion_kinase_Pathway_(apoptosis)	NCI 1.2	6.89e-09	-367.657	lowest PALs	KIR3DL12 microglia
reactome_Toxicity_of_botulinum_toxin_type_A_BoNT_A__Main_Pathway	Reactome 1.3	2.48e-10	-366.333	lowest PALs	KIR3DL12 microglia
g-Secretase Mediated ErbB4 Signalling Pathway	PathBank 1.0	2.14e-11	-363.685	lowest PALs	KIR3DL12 microglia
reactome_DCC_mediated_attractive_signaling_Main_Pathway	Reactome 1.3	5.82e-12	-360.256	lowest PALs	KIR3DL12 microglia
NCI_Netrin_mediated_signaling_events_Pathway_(negative_chemotaxis)	NCI 1.2	6.16e-14	-358.25	lowest PALs	KIR3DL12 microglia
NCI_Plexin_D1_Signaling_Pathway_(receptor_recycling)	NCI 1.2	9.62e-11	-350.454	lowest PALs	KIR3DL12 microglia
NCI_N_cadherin_signaling_events_Pathway_(axonogenesis)	NCI 1.2	8.66e-09	-344.45	lowest PALs	KIR3DL12 microglia
NCI_Plexin_D1_Signaling_Pathway_(endothelial_cell_migration)	NCI 1.2	9.07e-10	-343.859	lowest PALs	KIR3DL12 microglia
reactome_Toxicity_of_botulinum_toxin_type_C_BoNT_C__Main_Pathway	Reactome 1.3	6.25e-10	-342.676	lowest PALs	KIR3DL12 microglia
reactome_CHL1_interactions_Main_Pathway	Reactome 1.3	2e-09	-342.412	lowest PALs	KIR3DL12 microglia
biocarta_ras_independent_pathway_in_nk_cell_mediated_cytotoxicity_Pathway_(positive_regulation_of_natural_killer_cell_mediated_cytotoxicity)	Biocarta 1.2	3.29e-08	-339.838	lowest PALs	KIR3DL12 microglia
NCI_Signaling_events_mediated_by_focal_adhesion_kinase_Pathway_(negative_regulation_of_cell_adhesion_involved_in_substrate_bound_cell_migration)	NCI 1.2	6.61e-11	-339.447	lowest PALs	KIR3DL12 microglia
ATM_Pathway_Checkpoint_Activation	Qiagen 1.5	1.75e-08	-338.832	lowest PALs	KIR3DL12 microglia
NCI_RhoA_signaling_Pathway_(Golgi_organization)	NCI 1.2	3.06e-07	-336.859	lowest PALs	KIR3DL12 microglia
NCI_Cellular_roles_of_Anthrax_toxin_Pathway_(macrophage_activation)	NCI 1.2	7.1e-09	-334.032	lowest PALs	KIR3DL12 microglia
NCI_EPHA_forward_signaling_Pathway_(actin_filament_depolymerization)	NCI 1.2	5.75e-10	-333.829	lowest PALs	KIR3DL12 microglia
biocarta_cell_cycle_g2_m_checkpoint_Pathway_(DNA_repair)	Biocarta 1.2	1.29e-08	-330.971	lowest PALs	KIR3DL12 microglia
reactome_JNK_c_Jun_kinases_phosphorylation_and_activation_mediated_by_activated_human_TAK1_Main_Pathway	Reactome 1.3	1.79e-11	-330.402	lowest PALs	KIR3DL12 microglia
NCI_ErbB2_ErbB3_signaling_events_Pathway_(cell_migration)	NCI 1.2	1.16e-08	-329.96	lowest PALs	KIR3DL12 microglia
NCI_LPA_receptor_mediated_events_Pathway_(positive_regulation_of_microtubule_depolymerization)	NCI 1.2	2.45e-08	-329.726	lowest PALs	KIR3DL12 microglia
Dopamine Activation of Neurological Reward System	PathBank 1.0	1.75e-07	-329.147	lowest PALs	KIR3DL12 microglia
reactome_Role_of_Abl_in_Robo_Slit_signaling_Main_Pathway	Reactome 1.3	8.78e-11	-329.007	lowest PALs	KIR3DL12 microglia
reactome_CREB_phosphorylation_through_the_activation_of_CaMKII_Main_Pathway	Reactome 1.3	9.14e-12	-328.751	lowest PALs	KIR3DL12 microglia
reactome_DSCAM_interactions_Main_Pathway	Reactome 1.3	2.71e-11	-327.722	lowest PALs	KIR3DL12 microglia
mTOR_Pathway_Mitochondria_Proliferation_and_Function	Qiagen 1.5	9.03e-08	-327.114	lowest PALs	KIR3DL12 microglia
reactome_Trafficking_of_GluR2_containing_AMPA_receptors_Main_Pathway	Reactome 1.3	7.65e-09	-326.449	lowest PALs	KIR3DL12 microglia
reactome_Neurofascin_interactions_Main_Pathway	Reactome 1.3	1.12e-12	-325.314	lowest PALs	KIR3DL12 microglia
reactome_Astrocytic_Glutamate_Glutamine_Uptake_And_Metabolism_Main_Pathway	Reactome 1.3	4.31e-07	-324.005	lowest PALs	KIR3DL12 microglia
NCI_ErbB4_signaling_events_Pathway_(neural_crest_cell_migration)	NCI 1.2	6.33e-12	-323.072	lowest PALs	KIR3DL12 microglia
reactome_mTOR_signalling_Main_Pathway	Reactome 1.3	2.06e-08	-322.498	lowest PALs	KIR3DL12 microglia
reactome_Unblocking_of_NMDA_receptor_glutamate_binding_and_activation_Main_Pathway	Reactome 1.3	1.11e-11	-321.798	lowest PALs	KIR3DL12 microglia
NCI_Cellular_roles_of_Anthrax_toxin_Pathway_(apoptosis)	NCI 1.2	6.16e-07	-319.366	lowest PALs	KIR3DL12 microglia
NCI_Cellular_roles_of_Anthrax_toxin_Pathway_(inflammatory_response)	NCI 1.2	6.16e-07	-319.366	lowest PALs	KIR3DL12 microglia
NCI_Cellular_roles_of_Anthrax_toxin_Pathway_(necrosis)	NCI 1.2	6.16e-07	-319.366	lowest PALs	KIR3DL12 microglia
Estrogen_Pathway_Vasodilatation	Qiagen 1.5	4.95e-74	457.454	highest PALs	vascular cells
NCI_Plasma_membrane_estrogen_receptor_signaling_Pathway_(JNK_cascade)	NCI 1.2	2.03e-50	417.558	highest PALs	vascular cells
reactome_VEGF_binds_to_VEGFR_leading_to_receptor_dimerization_Main_Pathway	Reactome 1.3	2.48e-70	394.324	highest PALs	vascular cells
KEGG_Vascular_smooth_muscle_contraction_Main_Pathway	KEGG Adjusted 1.4	6.04e-56	349.808	highest PALs	vascular cells
reactome_NOSTRIN_mediated_eNOS_trafficking_Main_Pathway	Reactome 1.3	6.13e-41	339.074	highest PALs	vascular cells
reactome_Fibronectin_matrix_formation_Main_Pathway	Reactome 1.3	1.1e-25	330.528	highest PALs	vascular cells
NCI_ALK1_signaling_events_Pathway_(sprouting_angiogenesis)	NCI 1.2	6.45e-26	303.801	highest PALs	vascular cells
NCI_Angiopoietin_receptor_Tie2_mediated_signaling_Pathway_(tube_development)	NCI 1.2	1.6e-20	297.112	highest PALs	vascular cells
NCI_VEGFR3_signaling_in_lymphatic_endothelium_Pathway_(cell_migration)	NCI 1.2	1.17e-41	294.962	highest PALs	vascular cells
NCI_Endothelins_Pathway_(positive_regulation_of_muscle_contraction)	NCI 1.2	5.76e-34	293.989	highest PALs	vascular cells
NCI_EGFR_dependent_Endothelin_signaling_events_Main_Pathway	NCI 1.2	5.67e-41	293.816	highest PALs	vascular cells
reactome_FMO_oxidizes_nucleophiles_Main_Pathway	Reactome 1.3	1.86e-131	288.611	highest PALs	vascular cells
reactome_SHC_related_events_triggered_by_IGF1R_Main_Pathway	Reactome 1.3	2.36e-20	287.91	highest PALs	vascular cells
reactome_Signaling_by_Type_1_Insulin_like_Growth_Factor_1_Receptor_IGF1R__Main_Pathway	Reactome 1.3	2.36e-20	287.91	highest PALs	vascular cells
reactome_Pre_NOTCH_Processing_in_the_Endoplasmic_Reticulum_Main_Pathway	Reactome 1.3	3.31e-26	287.848	highest PALs	vascular cells
reactome_binding_of_TCF_LEF_CTNNB1_to_target_gene_promoters_Main_Pathway	Reactome 1.3	7.5e-24	284.649	highest PALs	vascular cells
NCI_a6b1_and_a6b4_Integrin_signaling_Pathway_(hemidesmosome_assembly)	NCI 1.2	3.98e-11	283.074	highest PALs	vascular cells
reactome_Smooth_Muscle_Contraction_Main_Pathway	Reactome 1.3	5.36e-27	281.714	highest PALs	vascular cells
NCI_HIF_2_alpha_transcription_factor_network_Pathway_(neuron_apoptosis)	NCI 1.2	7.39e-18	279.797	highest PALs	vascular cells
reactome_Oxygen_dependent_asparagine_hydroxylation_of_Hypoxia_inducible_Factor_Alpha_Main_Pathway	Reactome 1.3	3.26e-16	277.033	highest PALs	vascular cells
KEGG_Arrhythmogenic_right_ventricular_cardiomyopathy_ARVC__Main_Pathway	KEGG Adjusted 1.4	2.8e-25	276.641	highest PALs	vascular cells
NCI_VEGFR1_specific_signals_Main_Pathway	NCI 1.2	2.73e-24	275.228	highest PALs	vascular cells
NCI_PDGF_receptor_signaling_network_Main_Pathway	NCI 1.2	1.74e-21	275.159	highest PALs	vascular cells
NCI_PDGF_receptor_signaling_network_Pathway_(platelet_derived_growth_factor_receptor_signaling_pathway)	NCI 1.2	1.74e-21	275.159	highest PALs	vascular cells
NCI_VEGF_and_VEGFR_signaling_network_Main_Pathway	NCI 1.2	4.01e-40	270.371	highest PALs	vascular cells
NCI_Angiopoietin_receptor_Tie2_mediated_signaling_Pathway_(chemokinesis)	NCI 1.2	4.16e-20	268.463	highest PALs	vascular cells
NCI_a6b1_and_a6b4_Integrin_signaling_Pathway_(proteasomal_ubiquitin_dependent_protein_catabolic_process)	NCI 1.2	2.63e-16	268.1	highest PALs	vascular cells
NCI_Angiopoietin_receptor_Tie2_mediated_signaling_Pathway_(negative_regulation_of_caspase_activity)	NCI 1.2	5.81e-21	267.302	highest PALs	vascular cells
Growth_Hormone_Signaling_Pathway_Protein_Synthesis	Qiagen 1.5	8.06e-17	265.328	highest PALs	vascular cells
reactome_TGFBR1_KD_Mutants_in_Cancer_Main_Pathway	Reactome 1.3	4.05e-15	265.1	highest PALs	vascular cells
reactome_TGFBR2_Kinase_Domain_Mutants_in_Cancer_Main_Pathway	Reactome 1.3	4.05e-15	265.1	highest PALs	vascular cells
VEGF_Pathway_Nitric_Oxide_Production	Qiagen 1.5	1.82e-19	264.841	highest PALs	vascular cells
reactome_Vitamins_B6_activation_to_pyridoxal_phosphate_Main_Pathway	Reactome 1.3	1.32e-20	261.305	highest PALs	vascular cells
NCI_Arf6_trafficking_events_Pathway_(cell_adhesion_mediated_by_integrin)	NCI 1.2	1.33e-23	260.386	highest PALs	vascular cells
NCI_PDGFR_alpha_signaling_Pathway_(JAK_STAT_cascade)	NCI 1.2	4.1e-15	257.78	highest PALs	vascular cells
reactome_A_third_proteolytic_cleavage_releases_NICD_Main_Pathway	Reactome 1.3	6.37e-23	257.426	highest PALs	vascular cells
NCI_Regulation_of_Androgen_receptor_activity_Pathway_(Pathway_positive_regulation_of_transcription_via_GATA2)	NCI 1.2	1.98e-66	255.324	highest PALs	vascular cells
reactome_SMAD2_3_MH2_Domain_Mutants_in_Cancer_Main_Pathway	Reactome 1.3	1.62e-13	252.767	highest PALs	vascular cells
reactome_SMAD2_3_Phosphorylation_Motif_Mutants_in_Cancer_Main_Pathway	Reactome 1.3	1.62e-13	252.767	highest PALs	vascular cells
NCI_Plexin_D1_Signaling_Pathway_(cell_adhesion_mediated_by_integrin)	NCI 1.2	3.79e-22	251.435	highest PALs	vascular cells
NCI_IL4_mediated_signaling_events_Pathway_(T_cell_proliferation)	NCI 1.2	1.28e-09	246.694	highest PALs	vascular cells
NCI_IL4_mediated_signaling_events_Pathway_(T_helper_1_cell_differentiation)	NCI 1.2	1.28e-09	246.694	highest PALs	vascular cells
NCI_IL4_mediated_signaling_events_Pathway_(T_helper_2_cell_differentiation)	NCI 1.2	1.28e-09	246.694	highest PALs	vascular cells
reactome_Laminin_interactions_Main_Pathway	Reactome 1.3	2.42e-21	243.125	highest PALs	vascular cells
reactome_Regulation_of_gene_expression_by_Hypoxia_inducible_Factor_Main_Pathway	Reactome 1.3	1.48e-14	241.255	highest PALs	vascular cells
reactome_Receptor_ligand_binding_initiates_the_second_proteolytic_cleavage_of_Notch_receptor_Main_Pathway	Reactome 1.3	1.03e-27	240.221	highest PALs	vascular cells
NCI_a6b1_and_a6b4_Integrin_signaling_Pathway_(Tumor_Cell_Invasion)	NCI 1.2	4.22e-13	237.752	highest PALs	vascular cells
biocarta_induction_of_apoptosis_through_dr3_and_dr4_5_death_receptors_Pathway_(Pathway_degradation_of_CASP3_CASP10_CASP10)	Biocarta 1.2	3.38e-25	237.651	highest PALs	vascular cells
NCI_Alpha4_beta1_integrin_signaling_events_Pathway_(cell_adhesion)	NCI 1.2	1.12e-21	236.937	highest PALs	vascular cells
NCI_Plexin_D1_Signaling_Main_Pathway	NCI 1.2	8.54e-20	235.95	highest PALs	vascular cells
Vatalanib Action Pathway	PathBank 1.0	2.11e-47	-363.53	lowest PALs	vascular cells
Cetuximab Action Pathway	PathBank 1.0	5.6e-12	-341.613	lowest PALs	vascular cells
Gefitinib Action Pathway	PathBank 1.0	5.6e-12	-341.613	lowest PALs	vascular cells
Panitumumab Action Pathway	PathBank 1.0	5.6e-12	-341.613	lowest PALs	vascular cells
Trastuzumab Action Pathway	PathBank 1.0	5.6e-12	-341.613	lowest PALs	vascular cells
Bevacizumab Action Pathway	PathBank 1.0	2.85e-35	-341.544	lowest PALs	vascular cells
NCI_Role_of_Calcineurin_dependent_NFAT_signaling_in_lymphocytes_Pathway_(positive_T_cell_selection)	NCI 1.2	1.9e-11	-225.05	lowest PALs	vascular cells
NCI_FGF_signaling_Pathway_(cell_migration)	NCI 1.2	1.14e-11	-195.43	lowest PALs	vascular cells
NCI_FGF_signaling_Pathway_(negative_regulation_of_apoptosis)	NCI 1.2	7.84e-08	-193.605	lowest PALs	vascular cells
NCI_FGF_signaling_Main_Pathway	NCI 1.2	1.27e-08	-175.145	lowest PALs	vascular cells
biocarta_sprouty_regulation_of_tyrosine_kinase_signals_Pathway_(cell_migration)	Biocarta 1.2	1.25e-15	-170.902	lowest PALs	vascular cells
Benazepril Metabolism Pathway	PathBank 1.0	0.00156011	-152.385	lowest PALs	vascular cells
Cilazapril Metabolism Pathway	PathBank 1.0	0.00156011	-152.385	lowest PALs	vascular cells
Enalapril Metabolism Pathway	PathBank 1.0	0.00156011	-152.385	lowest PALs	vascular cells
Fosinopril Metabolism Pathway	PathBank 1.0	0.00156011	-152.385	lowest PALs	vascular cells
Moexipril Metabolism Pathway	PathBank 1.0	0.00156011	-152.385	lowest PALs	vascular cells
Quinapril Metabolism Pathway	PathBank 1.0	0.00156011	-152.385	lowest PALs	vascular cells
Ramipril Metabolism Pathway	PathBank 1.0	0.00156011	-152.385	lowest PALs	vascular cells
Spirapril Metabolism Pathway	PathBank 1.0	0.00156011	-152.385	lowest PALs	vascular cells
Trandolapril Metabolism Pathway	PathBank 1.0	0.00156011	-152.385	lowest PALs	vascular cells
Fosphenytoin (Antiarrhythmic) Metabolism Pathway	PathBank 1.0	1e-10	-145.796	lowest PALs	vascular cells
NCI_FGF_signaling_Pathway_(MAPKKK_cascade)	NCI 1.2	1.78e-06	-145.528	lowest PALs	vascular cells
HIF1Alpha_Pathway_HIF1a_Degradation	Qiagen 1.5	0.0008088	-145.294	lowest PALs	vascular cells
biocarta_role_of_mef2d_in_t_cell_apoptosis_Pathway_(Pathway_degradation_of_CAPN2)	Biocarta 1.2	3.06e-07	-132.86	lowest PALs	vascular cells
JAK-STAT_Pathway_JAK_Degradation	Qiagen 1.5	6.36e-07	-130.623	lowest PALs	vascular cells
NCI_Class_I_PI3K_signaling_events_mediated_by_Akt_Pathway_(glucose_import)	NCI 1.2	1.5e-15	-122.584	lowest PALs	vascular cells
KEGG_Amyotrophic_lateral_sclerosis_ALS__Main_Pathway	KEGG Adjusted 1.4	3.42e-09	-122.388	lowest PALs	vascular cells
reactome_XAV939_inhibits_tankyrase_stabilizing_AXIN_Main_Pathway	Reactome 1.3	1.06e-14	-116.844	lowest PALs	vascular cells
PTEN_Pathway_Migration	Qiagen 1.5	1.03e-12	-115.549	lowest PALs	vascular cells
NCI_ErbB1_downstream_signaling_Pathway_(lamellipodium_assembly)	NCI 1.2	3.39e-08	-115.078	lowest PALs	vascular cells
PTEN_Pathway_Genomic_Stability	Qiagen 1.5	9.93e-15	-114.252	lowest PALs	vascular cells
Erlotinib Action Pathway	PathBank 1.0	5.6e-12	-113.871	lowest PALs	vascular cells
PTEN_Pathway_Synaptic_Transmission	Qiagen 1.5	6.73e-14	-113.764	lowest PALs	vascular cells
PTEN_Pathway_Proliferation	Qiagen 1.5	6.82e-13	-112.214	lowest PALs	vascular cells
PTEN_Pathway_DNA_Repair	Qiagen 1.5	1.17e-14	-106.296	lowest PALs	vascular cells
KEGG_Influenza_A_Main_Pathway	KEGG Adjusted 1.4	3.68e-09	-104.288	lowest PALs	vascular cells
biocarta_erk_and_pi_3_kinase_are_necessary_for_collagen_binding_in_corneal_epithelia_Pathway_(cell_matrix_adhesion)	Biocarta 1.2	7.12e-15	-102.995	lowest PALs	vascular cells
NCI_ErbB1_downstream_signaling_Pathway_(tight_junction_assembly)	NCI 1.2	3.02e-05	-102.293	lowest PALs	vascular cells
NCI_Fc_epsilon_receptor_I_signaling_in_mast_cells_Pathway_(regulation_of_mast_cell_degranulation)	NCI 1.2	0.000138	-101.366	lowest PALs	vascular cells
Circadian_Pathway	Qiagen 1.5	5.94e-09	-98.8459	lowest PALs	vascular cells
Dipyridamole (Antiplatelet) Action Pathway	PathBank 1.0	0.016	-98.592	lowest PALs	vascular cells
Acetaminophen Action Pathway	PathBank 1.0	1.62e-17	-92.42	lowest PALs	vascular cells
Antipyrine Action Pathway	PathBank 1.0	1.62e-17	-92.42	lowest PALs	vascular cells
Antrafenine Action Pathway	PathBank 1.0	1.62e-17	-92.42	lowest PALs	vascular cells
Bromfenac Action Pathway	PathBank 1.0	1.62e-17	-92.42	lowest PALs	vascular cells
Carprofen Action Pathway	PathBank 1.0	1.62e-17	-92.42	lowest PALs	vascular cells
Diclofenac Action Pathway	PathBank 1.0	1.62e-17	-92.42	lowest PALs	vascular cells
Diflunisal Action Pathway	PathBank 1.0	1.62e-17	-92.42	lowest PALs	vascular cells
Etoricoxib Action Pathway	PathBank 1.0	1.62e-17	-92.42	lowest PALs	vascular cells
Fenoprofen Action Pathway	PathBank 1.0	1.62e-17	-92.42	lowest PALs	vascular cells

## Sheet: S5
Table S5. Gene Ontology enrichment results. Enrichment analyses were run separately for each test direction, cell class, and GO namespace. GO classes are considered significantly enriched where Padj < 0.01.
Test direction	Cell class	GO namespace	GO ID	GO name	Number of annotated genes	P value	P adjusted
upregulated	glutamatergic neurons	BP	GO:0050911	detection of chemical stimulus involved in sensory perception of smell	237	0	0
upregulated	glutamatergic neurons	BP	GO:0007186	G protein-coupled receptor signaling pathway	881	3.23e-09	9.01e-06
upregulated	glutamatergic neurons	BP	GO:0051965	positive regulation of synapse assembly	46	8.51e-09	1.58e-05
upregulated	glutamatergic neurons	BP	GO:0018105	peptidyl-serine phosphorylation	229	1.05e-07	0.000145936
upregulated	glutamatergic neurons	BP	GO:0048167	regulation of synaptic plasticity	124	2.14e-07	0.000199722
upregulated	glutamatergic neurons	BP	GO:0007214	gamma-aminobutyric acid signaling pathway	25	2.15e-07	0.000199722
upregulated	glutamatergic neurons	BP	GO:0034765	regulation of ion transmembrane transport	309	5.57e-07	0.000443412
upregulated	glutamatergic neurons	BP	GO:0050804	modulation of chemical synaptic transmission	260	6.4e-07	0.000446227
upregulated	glutamatergic neurons	BP	GO:2000300	regulation of synaptic vesicle exocytosis	36	1.29e-06	0.000801086
upregulated	glutamatergic neurons	BP	GO:0061512	protein localization to cilium	46	1.79e-06	0.00100078
upregulated	glutamatergic neurons	BP	GO:0006412	translation	670	2.34e-06	0.0011676
upregulated	glutamatergic neurons	BP	GO:0006886	intracellular protein transport	633	2.51e-06	0.0011676
upregulated	glutamatergic neurons	BP	GO:0048791	calcium ion-regulated exocytosis of neurotransmitter	21	5.35e-06	0.00229393
upregulated	glutamatergic neurons	BP	GO:0060271	cilium assembly	256	6.56e-06	0.00261424
upregulated	glutamatergic neurons	BP	GO:0007612	learning	102	7.2e-06	0.00267707
upregulated	glutamatergic neurons	BP	GO:0016082	synaptic vesicle priming	16	9.57e-06	0.00333538
upregulated	glutamatergic neurons	BP	GO:0043547	positive regulation of GTPase activity	295	1.65e-05	0.00540492
upregulated	glutamatergic neurons	BP	GO:0035249	synaptic transmission, glutamatergic	59	2e-05	0.00619257
upregulated	glutamatergic neurons	BP	GO:0001522	pseudouridine synthesis	17	2.15e-05	0.00622405
upregulated	glutamatergic neurons	BP	GO:0061001	regulation of dendritic spine morphogenesis	21	2.27e-05	0.00622405
upregulated	glutamatergic neurons	BP	GO:0060078	regulation of postsynaptic membrane potential	102	2.34e-05	0.00622405
upregulated	glutamatergic neurons	BP	GO:0015031	protein transport	1026	2.87e-05	0.0072691
upregulated	glutamatergic neurons	MF	GO:0004984	olfactory receptor activity	237	0	0
upregulated	glutamatergic neurons	MF	GO:0005524	ATP binding	1283	0	0
upregulated	glutamatergic neurons	MF	GO:0004930	G protein-coupled receptor activity	621	9.99e-16	3.57e-13
upregulated	glutamatergic neurons	MF	GO:0003735	structural constituent of ribosome	262	1.84e-08	4.91e-06
upregulated	glutamatergic neurons	MF	GO:0003723	RNA binding	951	2.77e-08	5.93e-06
upregulated	glutamatergic neurons	MF	GO:0003676	nucleic acid binding	3113	6.43e-08	1.09e-05
upregulated	glutamatergic neurons	MF	GO:0008017	microtubule binding	215	7.13e-08	1.09e-05
upregulated	glutamatergic neurons	MF	GO:0046872	metal ion binding	3002	1.98e-07	2.65e-05
upregulated	glutamatergic neurons	MF	GO:0044325	transmembrane transporter binding	82	3.11e-07	3.71e-05
upregulated	glutamatergic neurons	MF	GO:0030515	snoRNA binding	28	2.37e-06	0.000254266
upregulated	glutamatergic neurons	MF	GO:0005516	calmodulin binding	98	2.91e-06	0.000282896
upregulated	glutamatergic neurons	MF	GO:0004707	MAP kinase activity	17	5.26e-06	0.000469102
upregulated	glutamatergic neurons	MF	GO:0000049	tRNA binding	53	6.03e-06	0.000497057
upregulated	glutamatergic neurons	MF	GO:0005096	GTPase activator activity	200	7.4e-06	0.000566036
upregulated	glutamatergic neurons	MF	GO:0008331	high voltage-gated calcium channel activity	10	2.15e-05	0.00153615
upregulated	glutamatergic neurons	MF	GO:0022851	GABA-gated chloride ion channel activity	12	2.47e-05	0.00165613
upregulated	glutamatergic neurons	MF	GO:0004523	RNA-DNA hybrid ribonuclease activity	46	3.01e-05	0.00189408
upregulated	glutamatergic neurons	MF	GO:0017075	syntaxin-1 binding	19	5.19e-05	0.00308982
upregulated	glutamatergic neurons	MF	GO:0005509	calcium ion binding	601	5.98e-05	0.00336829
upregulated	glutamatergic neurons	MF	GO:0061631	ubiquitin conjugating enzyme activity	42	6.6e-05	0.00353329
upregulated	glutamatergic neurons	MF	GO:0004812	aminoacyl-tRNA ligase activity	42	7.05e-05	0.00359325
upregulated	glutamatergic neurons	MF	GO:0045505	dynein intermediate chain binding	21	7.91e-05	0.00385054
upregulated	glutamatergic neurons	MF	GO:0004674	protein serine/threonine kinase activity	367	0.000119823	0.00557957
upregulated	glutamatergic neurons	MF	GO:0098918	structural constituent of synapse	13	0.000184423	0.00798713
upregulated	glutamatergic neurons	MF	GO:0031625	ubiquitin protein ligase binding	241	0.000188076	0.00798713
upregulated	glutamatergic neurons	MF	GO:0051959	dynein light intermediate chain binding	20	0.000193899	0.00798713
upregulated	glutamatergic neurons	MF	GO:0030276	clathrin binding	57	0.000254349	0.00981018
upregulated	glutamatergic neurons	MF	GO:0051082	unfolded protein binding	76	0.000256475	0.00981018
upregulated	glutamatergic neurons	MF	GO:0003712	transcription coregulator activity	353	0.000277471	0.0099634
upregulated	glutamatergic neurons	MF	GO:0004708	MAP kinase kinase activity	10	0.000279087	0.0099634
upregulated	glutamatergic neurons	CC	GO:0005829	cytosol	2731	0	0
upregulated	glutamatergic neurons	CC	GO:0098978	glutamatergic synapse	152	0	0
upregulated	glutamatergic neurons	CC	GO:0005654	nucleoplasm	2879	1.11e-16	2.64e-14
upregulated	glutamatergic neurons	CC	GO:0005730	nucleolus	716	5.53e-14	9.87e-12
upregulated	glutamatergic neurons	CC	GO:0005737	cytoplasm	8396	6.81e-13	9.72e-11
upregulated	glutamatergic neurons	CC	GO:0030424	axon	329	3.97e-12	4.72e-10
upregulated	glutamatergic neurons	CC	GO:0030425	dendrite	305	2.73e-11	2.78e-09
upregulated	glutamatergic neurons	CC	GO:0014069	postsynaptic density	160	2.24e-10	2e-08
upregulated	glutamatergic neurons	CC	GO:0043025	neuronal cell body	194	3.72e-10	2.95e-08
upregulated	glutamatergic neurons	CC	GO:0098685	Schaffer collateral - CA1 synapse	42	7.9e-10	5.64e-08
upregulated	glutamatergic neurons	CC	GO:0099061	integral component of postsynaptic density membrane	24	9.09e-09	5.9e-07
upregulated	glutamatergic neurons	CC	GO:0098793	presynapse	283	1.6e-08	9.52e-07
upregulated	glutamatergic neurons	CC	GO:0032040	small-subunit processome	36	1.62e-07	8.88e-06
upregulated	glutamatergic neurons	CC	GO:0048786	presynaptic active zone	39	4.96e-07	2.53e-05
upregulated	glutamatergic neurons	CC	GO:0043197	dendritic spine	77	5.55e-07	2.64e-05
upregulated	glutamatergic neurons	CC	GO:0005813	centrosome	499	6.14e-07	2.74e-05
upregulated	glutamatergic neurons	CC	GO:0005874	microtubule	272	6.78e-07	2.85e-05
upregulated	glutamatergic neurons	CC	GO:0042734	presynaptic membrane	58	8.66e-07	3.43e-05
upregulated	glutamatergic neurons	CC	GO:0043005	neuron projection	754	9.73e-07	3.65e-05
upregulated	glutamatergic neurons	CC	GO:0060076	excitatory synapse	24	2.19e-06	7.82e-05
upregulated	glutamatergic neurons	CC	GO:0030672	synaptic vesicle membrane	55	2.48e-06	8.42e-05
upregulated	glutamatergic neurons	CC	GO:0098794	postsynapse	343	4.25e-06	0.000134282
upregulated	glutamatergic neurons	CC	GO:0001650	fibrillar center	120	4.33e-06	0.000134282
upregulated	glutamatergic neurons	CC	GO:0032281	AMPA glutamate receptor complex	23	5.32e-06	0.000158234
upregulated	glutamatergic neurons	CC	GO:0005868	cytoplasmic dynein complex	17	5.81e-06	0.000165794
upregulated	glutamatergic neurons	CC	GO:0098839	postsynaptic density membrane	42	7.86e-06	0.00021578
upregulated	glutamatergic neurons	CC	GO:0035869	ciliary transition zone	59	9.3e-06	0.000245901
upregulated	glutamatergic neurons	CC	GO:0008021	synaptic vesicle	119	1.16e-05	0.000295315
upregulated	glutamatergic neurons	CC	GO:0005856	cytoskeleton	1673	1.29e-05	0.000318756
upregulated	glutamatergic neurons	CC	GO:0044304	main axon	33	2.18e-05	0.00051915
upregulated	glutamatergic neurons	CC	GO:0045202	synapse	804	2.42e-05	0.000556586
upregulated	glutamatergic neurons	CC	GO:0098982	GABA-ergic synapse	29	2.73e-05	0.000609229
upregulated	glutamatergic neurons	CC	GO:0031201	SNARE complex	38	4.59e-05	0.000993634
upregulated	glutamatergic neurons	CC	GO:0140535	intracellular protein-containing complex	728	5.01e-05	0.00103312
upregulated	glutamatergic neurons	CC	GO:0030315	T-tubule	23	5.06e-05	0.00103312
upregulated	glutamatergic neurons	CC	GO:0005891	voltage-gated calcium channel complex	34	6.42e-05	0.00127356
upregulated	glutamatergic neurons	CC	GO:0036064	ciliary basal body	121	8.2e-05	0.00155581
upregulated	glutamatergic neurons	CC	GO:0030686	90S preribosome	23	8.28e-05	0.00155581
upregulated	glutamatergic neurons	CC	GO:0048471	perinuclear region of cytoplasm	398	0.000104616	0.00191528
upregulated	glutamatergic neurons	CC	GO:0005743	mitochondrial inner membrane	268	0.000157724	0.00275223
upregulated	glutamatergic neurons	CC	GO:0000139	Golgi membrane	292	0.000158041	0.00275223
upregulated	glutamatergic neurons	CC	GO:0045095	keratin filament	52	0.000168546	0.00286528
upregulated	glutamatergic neurons	CC	GO:0008076	voltage-gated potassium channel complex	64	0.000194383	0.00322766
upregulated	glutamatergic neurons	CC	GO:0005762	mitochondrial large ribosomal subunit	48	0.000215893	0.00350335
upregulated	glutamatergic neurons	CC	GO:0005770	late endosome	173	0.000229278	0.00363788
upregulated	glutamatergic neurons	CC	GO:0097546	ciliary base	26	0.000266381	0.0041347
upregulated	glutamatergic neurons	CC	GO:0099060	integral component of postsynaptic specialization membrane	38	0.000293378	0.00445685
upregulated	glutamatergic neurons	CC	GO:0140513	nuclear protein-containing complex	1013	0.000354623	0.00527502
upregulated	glutamatergic neurons	CC	GO:0031594	neuromuscular junction	50	0.000405889	0.00591438
upregulated	glutamatergic neurons	CC	GO:1904115	axon cytoplasm	29	0.00041892	0.00596084
upregulated	glutamatergic neurons	CC	GO:0005840	ribosome	327	0.000425774	0.00596084
upregulated	glutamatergic neurons	CC	GO:0008180	COP9 signalosome	30	0.000438486	0.00602075
upregulated	glutamatergic neurons	CC	GO:0044295	axonal growth cone	12	0.000453384	0.00610785
upregulated	glutamatergic neurons	CC	GO:0005930	axoneme	89	0.000489993	0.0064788
upregulated	glutamatergic neurons	CC	GO:0030426	growth cone	73	0.000527146	0.00684331
upregulated	glutamatergic neurons	CC	GO:0031965	nuclear membrane	197	0.000655642	0.00835944
upregulated	glutamatergic neurons	CC	GO:0005794	Golgi apparatus	1054	0.000756705	0.00947872
upregulated	glutamatergic neurons	CC	GO:0000151	ubiquitin ligase complex	234	0.000799849	0.00984642
upregulated	cerebellar neurons	BP	GO:0006412	translation	670	0	0
upregulated	cerebellar neurons	BP	GO:0007186	G protein-coupled receptor signaling pathway	881	0	0
upregulated	cerebellar neurons	BP	GO:0050911	detection of chemical stimulus involved in sensory perception of smell	237	0	0
upregulated	cerebellar neurons	BP	GO:0015074	DNA integration	53	3.07e-10	4.28e-07
upregulated	cerebellar neurons	BP	GO:0006278	RNA-templated DNA biosynthetic process	85	5.41e-09	6.03e-06
upregulated	cerebellar neurons	BP	GO:0016032	viral process	300	1.37e-08	1.28e-05
upregulated	cerebellar neurons	BP	GO:0019068	virion assembly	49	8.89e-08	7.09e-05
upregulated	cerebellar neurons	BP	GO:0050832	defense response to fungus	26	2.89e-07	0.000201741
upregulated	cerebellar neurons	BP	GO:0001580	detection of chemical stimulus involved in sensory perception of bitter taste	25	6.58e-07	0.000407741
upregulated	cerebellar neurons	BP	GO:0061844	antimicrobial humoral immune response mediated by antimicrobial peptide	48	1.6e-06	0.000890667
upregulated	cerebellar neurons	BP	GO:0090502	RNA phosphodiester bond hydrolysis, endonucleolytic	96	2.6e-06	0.00131941
upregulated	cerebellar neurons	BP	GO:0002548	monocyte chemotaxis	42	7.29e-06	0.00338956
upregulated	cerebellar neurons	BP	GO:0009952	anterior/posterior pattern specification	179	9.94e-06	0.00426196
upregulated	cerebellar neurons	BP	GO:0006334	nucleosome assembly	79	1.51e-05	0.00603323
upregulated	cerebellar neurons	BP	GO:0006508	proteolysis	1475	1.78e-05	0.0062366
upregulated	cerebellar neurons	BP	GO:0060074	synapse maturation	18	1.79e-05	0.0062366
upregulated	cerebellar neurons	BP	GO:0042742	defense response to bacterium	200	2.63e-05	0.00861228
upregulated	cerebellar neurons	BP	GO:0000398	mRNA splicing, via spliceosome	238	2.78e-05	0.00861228
upregulated	cerebellar neurons	MF	GO:0003735	structural constituent of ribosome	262	0	0
upregulated	cerebellar neurons	MF	GO:0004930	G protein-coupled receptor activity	621	0	0
upregulated	cerebellar neurons	MF	GO:0004984	olfactory receptor activity	237	0	0
upregulated	cerebellar neurons	MF	GO:0004523	RNA-DNA hybrid ribonuclease activity	46	7.31e-12	1.96e-09
upregulated	cerebellar neurons	MF	GO:0000981	DNA-binding transcription factor activity, RNA polymerase II-specific	747	2.05e-08	4.4e-06
upregulated	cerebellar neurons	MF	GO:0003676	nucleic acid binding	3113	1.9e-07	3.39e-05
upregulated	cerebellar neurons	MF	GO:0003964	RNA-directed DNA polymerase activity	32	3.3e-07	5.04e-05
upregulated	cerebellar neurons	MF	GO:1990837	sequence-specific double-stranded DNA binding	1022	9.78e-07	0.00013099
upregulated	cerebellar neurons	MF	GO:0005198	structural molecule activity	566	5.74e-06	0.000682665
upregulated	cerebellar neurons	MF	GO:0003677	DNA binding	1825	9.58e-06	0.00102587
upregulated	cerebellar neurons	MF	GO:0005125	cytokine activity	161	2.35e-05	0.00228793
upregulated	cerebellar neurons	MF	GO:0033038	bitter taste receptor activity	16	3.48e-05	0.00310173
upregulated	cerebellar neurons	MF	GO:0004869	cysteine-type endopeptidase inhibitor activity	45	9.59e-05	0.00790288
upregulated	cerebellar neurons	MF	GO:0004252	serine-type endopeptidase activity	159	0.000122442	0.00897826
upregulated	cerebellar neurons	MF	GO:0048020	CCR chemokine receptor binding	30	0.000125746	0.00897826
upregulated	cerebellar neurons	CC	GO:0000786	nucleosome	94	3.33e-16	2.38e-13
upregulated	cerebellar neurons	CC	GO:0016021	integral component of membrane	5298	1.12e-14	4e-12
upregulated	cerebellar neurons	CC	GO:0005840	ribosome	327	1.69e-13	4.03e-11
upregulated	cerebellar neurons	CC	GO:0022625	cytosolic large ribosomal subunit	73	1.74e-12	3.11e-10
upregulated	cerebellar neurons	CC	GO:0045095	keratin filament	52	3.66e-10	5.23e-08
upregulated	cerebellar neurons	CC	GO:0005615	extracellular space	1008	3.73e-08	4.44e-06
upregulated	cerebellar neurons	CC	GO:0022627	cytosolic small ribosomal subunit	46	1.75e-07	1.79e-05
upregulated	cerebellar neurons	CC	GO:0020002	host cell plasma membrane	15	1.44e-05	0.00128396
upregulated	cerebellar neurons	CC	GO:0071005	U2-type precatalytic spliceosome	42	7.88e-05	0.00625142
upregulated	GABAergic neurons	BP	GO:0006355	regulation of DNA-templated transcription	2617	4.86e-12	2.71e-08
upregulated	GABAergic neurons	BP	GO:0006886	intracellular protein transport	633	5.35e-10	1.49e-06
upregulated	GABAergic neurons	BP	GO:0006418	tRNA aminoacylation for protein translation	41	1.12e-08	1.68e-05
upregulated	GABAergic neurons	BP	GO:0035235	ionotropic glutamate receptor signaling pathway	21	1.21e-08	1.68e-05
upregulated	GABAergic neurons	BP	GO:0016310	phosphorylation	1566	7.9e-08	8.8e-05
upregulated	GABAergic neurons	BP	GO:0050911	detection of chemical stimulus involved in sensory perception of smell	237	6.3e-07	0.000585311
upregulated	GABAergic neurons	BP	GO:0061512	protein localization to cilium	46	8.84e-07	0.00070424
upregulated	GABAergic neurons	BP	GO:0035249	synaptic transmission, glutamatergic	59	5.23e-06	0.00364352
upregulated	GABAergic neurons	BP	GO:0050775	positive regulation of dendrite morphogenesis	15	7.95e-06	0.00459325
upregulated	GABAergic neurons	BP	GO:0006511	ubiquitin-dependent protein catabolic process	505	8.24e-06	0.00459325
upregulated	GABAergic neurons	BP	GO:0042147	retrograde transport, endosome to Golgi	71	9.82e-06	0.00472418
upregulated	GABAergic neurons	BP	GO:0018205	peptidyl-lysine modification	309	1.02e-05	0.00472418
upregulated	GABAergic neurons	BP	GO:0033962	P-body assembly	17	1.11e-05	0.00474284
upregulated	GABAergic neurons	BP	GO:0006493	protein O-linked glycosylation	55	1.39e-05	0.00554805
upregulated	GABAergic neurons	BP	GO:0006400	tRNA modification	73	1.89e-05	0.00703497
upregulated	GABAergic neurons	BP	GO:0060078	regulation of postsynaptic membrane potential	102	2.29e-05	0.00799803
upregulated	GABAergic neurons	BP	GO:0043161	proteasome-mediated ubiquitin-dependent protein catabolic process	325	2.55e-05	0.00831549
upregulated	GABAergic neurons	BP	GO:0042407	cristae formation	15	2.68e-05	0.00831549
upregulated	GABAergic neurons	BP	GO:0007612	learning	102	3.19e-05	0.00888537
upregulated	GABAergic neurons	BP	GO:0009152	purine ribonucleotide biosynthetic process	129	3.33e-05	0.00888537
upregulated	GABAergic neurons	BP	GO:0007030	Golgi organization	112	3.35e-05	0.00888537
upregulated	GABAergic neurons	MF	GO:0005524	ATP binding	1283	0	0
upregulated	GABAergic neurons	MF	GO:0046872	metal ion binding	3002	0	0
upregulated	GABAergic neurons	MF	GO:0003676	nucleic acid binding	3113	8.53e-11	3.05e-08
upregulated	GABAergic neurons	MF	GO:0003723	RNA binding	951	2.45e-10	6.55e-08
upregulated	GABAergic neurons	MF	GO:0004812	aminoacyl-tRNA ligase activity	42	4.08e-09	8.74e-07
upregulated	GABAergic neurons	MF	GO:0061630	ubiquitin protein ligase activity	224	5.62e-08	1e-05
upregulated	GABAergic neurons	MF	GO:0004970	ionotropic glutamate receptor activity	18	7.48e-08	1.14e-05
upregulated	GABAergic neurons	MF	GO:0003729	mRNA binding	230	1.64e-07	2.2e-05
upregulated	GABAergic neurons	MF	GO:1904315	transmitter-gated ion channel activity involved in regulation of postsynaptic membrane potential	41	3.96e-07	4.31e-05
upregulated	GABAergic neurons	MF	GO:0004984	olfactory receptor activity	237	4.03e-07	4.31e-05
upregulated	GABAergic neurons	MF	GO:0016874	ligase activity	234	1.25e-05	0.00117432
upregulated	GABAergic neurons	MF	GO:0016706	2-oxoglutarate-dependent dioxygenase activity	49	1.41e-05	0.00117432
upregulated	GABAergic neurons	MF	GO:0000049	tRNA binding	53	1.43e-05	0.00117432
upregulated	GABAergic neurons	MF	GO:0051539	4 iron, 4 sulfur cluster binding	39	2.28e-05	0.001741
upregulated	GABAergic neurons	MF	GO:0016887	ATP hydrolysis activity	177	3.38e-05	0.00240978
upregulated	GABAergic neurons	MF	GO:0016301	kinase activity	775	3.65e-05	0.00244233
upregulated	GABAergic neurons	MF	GO:0042393	histone binding	195	5.06e-05	0.00316201
upregulated	GABAergic neurons	MF	GO:0003724	RNA helicase activity	58	5.31e-05	0.00316201
upregulated	GABAergic neurons	MF	GO:0031418	L-ascorbic acid binding	19	6.03e-05	0.00340089
upregulated	GABAergic neurons	MF	GO:0004674	protein serine/threonine kinase activity	367	7.4e-05	0.0039643
upregulated	GABAergic neurons	MF	GO:0016787	hydrolase activity	2149	8.02e-05	0.00409204
upregulated	GABAergic neurons	MF	GO:0016274	protein-arginine N-methyltransferase activity	11	9.06e-05	0.00441197
upregulated	GABAergic neurons	MF	GO:0003899	DNA-directed 5'-3' RNA polymerase activity	30	0.000137544	0.00615396
upregulated	GABAergic neurons	MF	GO:0005049	nuclear export signal receptor activity	10	0.000137904	0.00615396
upregulated	GABAergic neurons	MF	GO:0043022	ribosome binding	47	0.000218181	0.00925188
upregulated	GABAergic neurons	MF	GO:0005096	GTPase activator activity	200	0.000224602	0.00925188
upregulated	GABAergic neurons	CC	GO:0005654	nucleoplasm	2879	0	0
upregulated	GABAergic neurons	CC	GO:0005730	nucleolus	716	0	0
upregulated	GABAergic neurons	CC	GO:0005739	mitochondrion	1222	0	0
upregulated	GABAergic neurons	CC	GO:0005829	cytosol	2731	0	0
upregulated	GABAergic neurons	CC	GO:0005737	cytoplasm	8396	7.77e-16	1.11e-13
upregulated	GABAergic neurons	CC	GO:0005813	centrosome	499	4.56e-12	5.43e-10
upregulated	GABAergic neurons	CC	GO:0030424	axon	329	3.49e-10	3.56e-08
upregulated	GABAergic neurons	CC	GO:0098978	glutamatergic synapse	152	7.05e-10	6.29e-08
upregulated	GABAergic neurons	CC	GO:0030425	dendrite	305	1.56e-09	1.24e-07
upregulated	GABAergic neurons	CC	GO:0016607	nuclear speck	305	1.53e-08	1.09e-06
upregulated	GABAergic neurons	CC	GO:0000139	Golgi membrane	292	9.86e-07	6.4e-05
upregulated	GABAergic neurons	CC	GO:0043025	neuronal cell body	194	1.45e-06	8.64e-05
upregulated	GABAergic neurons	CC	GO:0043197	dendritic spine	77	1.75e-06	9.6e-05
upregulated	GABAergic neurons	CC	GO:0005802	trans-Golgi network	155	2.16e-06	0.000109366
upregulated	GABAergic neurons	CC	GO:0030426	growth cone	73	2.3e-06	0.000109366
upregulated	GABAergic neurons	CC	GO:0014069	postsynaptic density	160	2.78e-06	0.000123869
upregulated	GABAergic neurons	CC	GO:1990904	ribonucleoprotein complex	624	3.16e-06	0.000132577
upregulated	GABAergic neurons	CC	GO:0005643	nuclear pore	48	4.5e-06	0.000173714
upregulated	GABAergic neurons	CC	GO:0000151	ubiquitin ligase complex	234	4.62e-06	0.000173714
upregulated	GABAergic neurons	CC	GO:0005794	Golgi apparatus	1054	4.98e-06	0.000177886
upregulated	GABAergic neurons	CC	GO:0043005	neuron projection	754	5.61e-06	0.000190785
upregulated	GABAergic neurons	CC	GO:0008328	ionotropic glutamate receptor complex	41	9.3e-06	0.000301781
upregulated	GABAergic neurons	CC	GO:0005762	mitochondrial large ribosomal subunit	48	1.31e-05	0.000407736
upregulated	GABAergic neurons	CC	GO:0045202	synapse	804	1.77e-05	0.000526424
upregulated	GABAergic neurons	CC	GO:0042645	mitochondrial nucleoid	38	1.92e-05	0.000549384
upregulated	GABAergic neurons	CC	GO:0035869	ciliary transition zone	59	2.1e-05	0.000576952
upregulated	GABAergic neurons	CC	GO:0005634	nucleus	5625	2.21e-05	0.000585518
upregulated	GABAergic neurons	CC	GO:0010494	cytoplasmic stress granule	44	3.17e-05	0.000807605
upregulated	GABAergic neurons	CC	GO:0005814	centriole	103	4.62e-05	0.00113722
upregulated	GABAergic neurons	CC	GO:0055037	recycling endosome	111	4.9e-05	0.0011662
upregulated	GABAergic neurons	CC	GO:0008076	voltage-gated potassium channel complex	64	5.56e-05	0.00127948
upregulated	GABAergic neurons	CC	GO:0005747	mitochondrial respiratory chain complex I	38	6.37e-05	0.00142153
upregulated	GABAergic neurons	CC	GO:0032991	protein-containing complex	4277	7.04e-05	0.00152368
upregulated	GABAergic neurons	CC	GO:0099061	integral component of postsynaptic density membrane	24	8.12e-05	0.00170562
upregulated	GABAergic neurons	CC	GO:0048786	presynaptic active zone	39	8.67e-05	0.00176917
upregulated	GABAergic neurons	CC	GO:1990204	oxidoreductase complex	81	9.5e-05	0.00184314
upregulated	GABAergic neurons	CC	GO:0036064	ciliary basal body	121	9.73e-05	0.00184314
upregulated	GABAergic neurons	CC	GO:0031965	nuclear membrane	197	9.81e-05	0.00184314
upregulated	GABAergic neurons	CC	GO:0097546	ciliary base	26	0.000102733	0.00188081
upregulated	GABAergic neurons	CC	GO:0001650	fibrillar center	120	0.000121066	0.00216102
upregulated	GABAergic neurons	CC	GO:0005788	endoplasmic reticulum lumen	57	0.000144217	0.00251149
upregulated	GABAergic neurons	CC	GO:0005789	endoplasmic reticulum membrane	558	0.000176153	0.00299461
upregulated	GABAergic neurons	CC	GO:0032281	AMPA glutamate receptor complex	23	0.000226609	0.00376276
upregulated	GABAergic neurons	CC	GO:0099023	vesicle tethering complex	63	0.000236387	0.00383592
upregulated	GABAergic neurons	CC	GO:0140513	nuclear protein-containing complex	1013	0.000286285	0.004465
upregulated	GABAergic neurons	CC	GO:0005743	mitochondrial inner membrane	268	0.000287661	0.004465
upregulated	GABAergic neurons	CC	GO:0030990	intraciliary transport particle	25	0.000297269	0.00450984
upregulated	GABAergic neurons	CC	GO:0032040	small-subunit processome	36	0.000303182	0.00450984
upregulated	GABAergic neurons	CC	GO:0045211	postsynaptic membrane	151	0.000330974	0.00480244
upregulated	GABAergic neurons	CC	GO:0005770	late endosome	173	0.000336305	0.00480244
upregulated	GABAergic neurons	CC	GO:0098982	GABA-ergic synapse	29	0.000484152	0.00677813
upregulated	GABAergic neurons	CC	GO:1904115	axon cytoplasm	29	0.000559494	0.00748174
upregulated	GABAergic neurons	CC	GO:0060076	excitatory synapse	24	0.000567426	0.00748174
upregulated	GABAergic neurons	CC	GO:0071005	U2-type precatalytic spliceosome	42	0.000567628	0.00748174
upregulated	GABAergic neurons	CC	GO:0000932	P-body	65	0.000578745	0.00748174
upregulated	GABAergic neurons	CC	GO:0030687	preribosome, large subunit precursor	17	0.000586803	0.00748174
upregulated	GABAergic neurons	CC	GO:0098793	presynapse	283	0.000647035	0.00810496
upregulated	GABAergic neurons	CC	GO:0030496	midbody	133	0.000669071	0.0081294
upregulated	GABAergic neurons	CC	GO:0030686	90S preribosome	23	0.000671757	0.0081294
upregulated	GABAergic neurons	CC	GO:0005881	cytoplasmic microtubule	57	0.000711824	0.00847071
upregulated	GABAergic neurons	CC	GO:0005741	mitochondrial outer membrane	104	0.000761711	0.00891577
upregulated	basket cells	BP	GO:0050911	detection of chemical stimulus involved in sensory perception of smell	237	0	0
upregulated	basket cells	BP	GO:0006412	translation	670	1.89e-15	5.26e-12
upregulated	basket cells	BP	GO:0007186	G protein-coupled receptor signaling pathway	881	4.23e-11	7.86e-08
upregulated	basket cells	BP	GO:0000387	spliceosomal snRNP assembly	29	1.06e-07	0.000147185
upregulated	basket cells	BP	GO:0000398	mRNA splicing, via spliceosome	238	6.91e-07	0.000771074
upregulated	basket cells	BP	GO:0006355	regulation of DNA-templated transcription	2617	6.19e-06	0.00575388
upregulated	basket cells	MF	GO:0004984	olfactory receptor activity	237	0	0
upregulated	basket cells	MF	GO:0003735	structural constituent of ribosome	262	1.11e-16	5.95e-14
upregulated	basket cells	MF	GO:0004930	G protein-coupled receptor activity	621	4.13e-11	1.48e-08
upregulated	basket cells	MF	GO:0003723	RNA binding	951	5.67e-10	1.52e-07
upregulated	basket cells	MF	GO:0003676	nucleic acid binding	3113	4.47e-09	9.57e-07
upregulated	basket cells	MF	GO:0003677	DNA binding	1825	4.8e-06	0.000855957
upregulated	basket cells	MF	GO:0004523	RNA-DNA hybrid ribonuclease activity	46	5.99e-06	0.000917102
upregulated	basket cells	MF	GO:0016773	phosphotransferase activity, alcohol group as acceptor	648	1.18e-05	0.00158627
upregulated	basket cells	MF	GO:0016628	oxidoreductase activity, acting on the CH-CH group of donors, NAD or NADP as acceptor	20	7.95e-05	0.00946388
upregulated	basket cells	CC	GO:0005762	mitochondrial large ribosomal subunit	48	6.93e-09	4.95e-06
upregulated	basket cells	CC	GO:0005747	mitochondrial respiratory chain complex I	38	1.67e-07	5.95e-05
upregulated	basket cells	CC	GO:0005840	ribosome	327	9.38e-07	0.000223169
upregulated	basket cells	CC	GO:0022625	cytosolic large ribosomal subunit	73	5.26e-06	0.000939264
upregulated	basket cells	CC	GO:0005739	mitochondrion	1222	1.76e-05	0.0025202
upregulated	basket cells	CC	GO:0005759	mitochondrial matrix	212	2.71e-05	0.00322016
upregulated	basket cells	CC	GO:0071005	U2-type precatalytic spliceosome	42	5.34e-05	0.00514801
upregulated	basket cells	CC	GO:0005743	mitochondrial inner membrane	268	5.77e-05	0.00514801
upregulated	medium spiny neurons	BP	GO:0006355	regulation of DNA-templated transcription	2617	0	0
upregulated	medium spiny neurons	BP	GO:0050911	detection of chemical stimulus involved in sensory perception of smell	237	0	0
upregulated	medium spiny neurons	BP	GO:2000300	regulation of synaptic vesicle exocytosis	36	2.84e-08	5.28e-05
upregulated	medium spiny neurons	BP	GO:0007186	G protein-coupled receptor signaling pathway	881	9.68e-07	0.0013498
upregulated	medium spiny neurons	MF	GO:0003676	nucleic acid binding	3113	0	0
upregulated	medium spiny neurons	MF	GO:0004984	olfactory receptor activity	237	0	0
upregulated	medium spiny neurons	MF	GO:0046872	metal ion binding	3002	0	0
upregulated	medium spiny neurons	MF	GO:0005524	ATP binding	1283	1.14e-11	3.05e-09
upregulated	medium spiny neurons	MF	GO:0016874	ligase activity	234	2.33e-09	4.49e-07
upregulated	medium spiny neurons	MF	GO:0004930	G protein-coupled receptor activity	621	2.52e-09	4.49e-07
upregulated	medium spiny neurons	MF	GO:0061630	ubiquitin protein ligase activity	224	1.7e-08	2.61e-06
upregulated	medium spiny neurons	MF	GO:0003723	RNA binding	951	2.32e-06	0.000310228
upregulated	medium spiny neurons	MF	GO:0005096	GTPase activator activity	200	2.65e-06	0.000315333
upregulated	medium spiny neurons	MF	GO:0031624	ubiquitin conjugating enzyme binding	26	3.12e-06	0.000315647
upregulated	medium spiny neurons	MF	GO:0004843	cysteine-type deubiquitinase activity	81	3.24e-06	0.000315647
upregulated	medium spiny neurons	MF	GO:0003677	DNA binding	1825	9.59e-06	0.000856056
upregulated	medium spiny neurons	MF	GO:0003729	mRNA binding	230	1.64e-05	0.00135302
upregulated	medium spiny neurons	MF	GO:0004674	protein serine/threonine kinase activity	367	3.13e-05	0.00239381
upregulated	medium spiny neurons	MF	GO:0005516	calmodulin binding	98	6.25e-05	0.00446229
upregulated	medium spiny neurons	MF	GO:0003700	DNA-binding transcription factor activity	934	7.23e-05	0.00483853
upregulated	medium spiny neurons	CC	GO:0005829	cytosol	2731	1.11e-16	7.93e-14
upregulated	medium spiny neurons	CC	GO:0005654	nucleoplasm	2879	3.33e-16	1.19e-13
upregulated	medium spiny neurons	CC	GO:0005737	cytoplasm	8396	1.2e-14	2.85e-12
upregulated	medium spiny neurons	CC	GO:0005813	centrosome	499	3.04e-10	5.43e-08
upregulated	medium spiny neurons	CC	GO:0098978	glutamatergic synapse	152	4.9e-10	7e-08
upregulated	medium spiny neurons	CC	GO:0005814	centriole	103	4.32e-08	5.14e-06
upregulated	medium spiny neurons	CC	GO:0005730	nucleolus	716	1.02e-07	1.04e-05
upregulated	medium spiny neurons	CC	GO:0043197	dendritic spine	77	4.14e-07	3.7e-05
upregulated	medium spiny neurons	CC	GO:0036064	ciliary basal body	121	8.3e-07	6.58e-05
upregulated	medium spiny neurons	CC	GO:0030425	dendrite	305	1.99e-06	0.000142261
upregulated	medium spiny neurons	CC	GO:0016442	RISC complex	14	3.5e-06	0.000226908
upregulated	medium spiny neurons	CC	GO:0014069	postsynaptic density	160	4.16e-06	0.000247224
upregulated	medium spiny neurons	CC	GO:0005929	cilium	489	2.01e-05	0.00107271
upregulated	medium spiny neurons	CC	GO:0005634	nucleus	5625	2.1e-05	0.00107271
upregulated	medium spiny neurons	CC	GO:0005739	mitochondrion	1222	6.64e-05	0.00316129
upregulated	medium spiny neurons	CC	GO:0097546	ciliary base	26	0.000104554	0.00466573
upregulated	medium spiny neurons	CC	GO:0032991	protein-containing complex	4277	0.000145716	0.00612006
upregulated	medium spiny neurons	CC	GO:0005643	nuclear pore	48	0.000174792	0.00693343
upregulated	medium spiny neurons	CC	GO:0035869	ciliary transition zone	59	0.000201208	0.00756118
upregulated	medium spiny neurons	CC	GO:0010494	cytoplasmic stress granule	44	0.00026685	0.00927278
upregulated	medium spiny neurons	CC	GO:0031463	Cul3-RING ubiquitin ligase complex	31	0.000272729	0.00927278
upregulated	dopaminergic neurons	BP	GO:0006886	intracellular protein transport	633	0	0
upregulated	dopaminergic neurons	BP	GO:0050804	modulation of chemical synaptic transmission	260	1.26e-09	3.38e-06
upregulated	dopaminergic neurons	BP	GO:0042147	retrograde transport, endosome to Golgi	71	1.82e-09	3.38e-06
upregulated	dopaminergic neurons	BP	GO:0016310	phosphorylation	1566	6.53e-09	9.1e-06
upregulated	dopaminergic neurons	BP	GO:0060271	cilium assembly	256	1.22e-08	1.15e-05
upregulated	dopaminergic neurons	BP	GO:0043161	proteasome-mediated ubiquitin-dependent protein catabolic process	325	1.24e-08	1.15e-05
upregulated	dopaminergic neurons	BP	GO:0035235	ionotropic glutamate receptor signaling pathway	21	3.63e-08	2.54e-05
upregulated	dopaminergic neurons	BP	GO:0015031	protein transport	1026	3.64e-08	2.54e-05
upregulated	dopaminergic neurons	BP	GO:0018105	peptidyl-serine phosphorylation	229	8.82e-08	5.46e-05
upregulated	dopaminergic neurons	BP	GO:0006511	ubiquitin-dependent protein catabolic process	505	1.56e-07	8.71e-05
upregulated	dopaminergic neurons	BP	GO:0070936	protein K48-linked ubiquitination	55	1.77e-07	8.97e-05
upregulated	dopaminergic neurons	BP	GO:0043547	positive regulation of GTPase activity	295	2.07e-07	9.63e-05
upregulated	dopaminergic neurons	BP	GO:0035249	synaptic transmission, glutamatergic	59	2.31e-07	9.91e-05
upregulated	dopaminergic neurons	BP	GO:0060078	regulation of postsynaptic membrane potential	102	4.28e-07	0.000170549
upregulated	dopaminergic neurons	BP	GO:0007612	learning	102	4.82e-07	0.00017918
upregulated	dopaminergic neurons	BP	GO:0072583	clathrin-dependent endocytosis	32	5.33e-07	0.000185763
upregulated	dopaminergic neurons	BP	GO:0030433	ubiquitin-dependent ERAD pathway	66	1.12e-06	0.000366136
upregulated	dopaminergic neurons	BP	GO:0048813	dendrite morphogenesis	93	1.94e-06	0.000602336
upregulated	dopaminergic neurons	BP	GO:0031122	cytoplasmic microtubule organization	50	2.07e-06	0.00060663
upregulated	dopaminergic neurons	BP	GO:0010976	positive regulation of neuron projection development	75	2.93e-06	0.000771316
upregulated	dopaminergic neurons	BP	GO:1905515	non-motile cilium assembly	51	2.96e-06	0.000771316
upregulated	dopaminergic neurons	BP	GO:0000381	regulation of alternative mRNA splicing, via spliceosome	56	3.04e-06	0.000771316
upregulated	dopaminergic neurons	BP	GO:0007030	Golgi organization	112	3.71e-06	0.000899118
upregulated	dopaminergic neurons	BP	GO:0006418	tRNA aminoacylation for protein translation	41	3.93e-06	0.000913416
upregulated	dopaminergic neurons	BP	GO:0047497	mitochondrion transport along microtubule	13	4.24e-06	0.00094482
upregulated	dopaminergic neurons	BP	GO:0034198	cellular response to amino acid starvation	34	4.9e-06	0.00105124
upregulated	dopaminergic neurons	BP	GO:0000398	mRNA splicing, via spliceosome	238	5.13e-06	0.00105754
upregulated	dopaminergic neurons	BP	GO:0000226	microtubule cytoskeleton organization	495	5.31e-06	0.00105754
upregulated	dopaminergic neurons	BP	GO:0034063	stress granule assembly	19	7.22e-06	0.00138796
upregulated	dopaminergic neurons	BP	GO:0043001	Golgi to plasma membrane protein transport	27	8.37e-06	0.00153053
upregulated	dopaminergic neurons	BP	GO:0031397	negative regulation of protein ubiquitination	62	8.51e-06	0.00153053
upregulated	dopaminergic neurons	BP	GO:0032456	endocytic recycling	53	1.07e-05	0.00186089
upregulated	dopaminergic neurons	BP	GO:0006355	regulation of DNA-templated transcription	2617	1.14e-05	0.00188622
upregulated	dopaminergic neurons	BP	GO:1903861	positive regulation of dendrite extension	18	1.15e-05	0.00188622
upregulated	dopaminergic neurons	BP	GO:0035721	intraciliary retrograde transport	10	1.21e-05	0.00192621
upregulated	dopaminergic neurons	BP	GO:0048488	synaptic vesicle endocytosis	37	1.3e-05	0.00201481
upregulated	dopaminergic neurons	BP	GO:0097091	synaptic vesicle clustering	10	1.59e-05	0.00239709
upregulated	dopaminergic neurons	BP	GO:0006281	DNA repair	390	1.72e-05	0.00252972
upregulated	dopaminergic neurons	BP	GO:0032436	positive regulation of proteasomal ubiquitin-dependent protein catabolic process	64	1.82e-05	0.00260054
upregulated	dopaminergic neurons	BP	GO:0061512	protein localization to cilium	46	1.96e-05	0.0027261
upregulated	dopaminergic neurons	BP	GO:0006364	rRNA processing	171	2.16e-05	0.00293779
upregulated	dopaminergic neurons	BP	GO:0032543	mitochondrial translation	54	2.32e-05	0.00304113
upregulated	dopaminergic neurons	BP	GO:0008090	retrograde axonal transport	11	2.4e-05	0.00304113
upregulated	dopaminergic neurons	BP	GO:0008333	endosome to lysosome transport	42	2.4e-05	0.00304113
upregulated	dopaminergic neurons	BP	GO:0008089	anterograde axonal transport	27	2.52e-05	0.00311767
upregulated	dopaminergic neurons	BP	GO:0016567	protein ubiquitination	614	2.67e-05	0.00323234
upregulated	dopaminergic neurons	BP	GO:0050821	protein stabilization	132	2.76e-05	0.00327359
upregulated	dopaminergic neurons	BP	GO:0006904	vesicle docking involved in exocytosis	29	3.44e-05	0.00399164
upregulated	dopaminergic neurons	BP	GO:0007029	endoplasmic reticulum organization	58	4.26e-05	0.00484629
upregulated	dopaminergic neurons	BP	GO:0071786	endoplasmic reticulum tubular network organization	15	4.64e-05	0.00517617
upregulated	dopaminergic neurons	BP	GO:0017148	negative regulation of translation	128	5.38e-05	0.00576441
upregulated	dopaminergic neurons	BP	GO:0015012	heparan sulfate proteoglycan biosynthetic process	20	5.38e-05	0.00576441
upregulated	dopaminergic neurons	BP	GO:2000300	regulation of synaptic vesicle exocytosis	36	5.48e-05	0.00576797
upregulated	dopaminergic neurons	BP	GO:0000209	protein polyubiquitination	198	5.65e-05	0.00583619
upregulated	dopaminergic neurons	BP	GO:0007214	gamma-aminobutyric acid signaling pathway	25	6.57e-05	0.00665991
upregulated	dopaminergic neurons	BP	GO:0009152	purine ribonucleotide biosynthetic process	129	7e-05	0.0069713
upregulated	dopaminergic neurons	BP	GO:0022618	ribonucleoprotein complex assembly	155	7.43e-05	0.00727101
upregulated	dopaminergic neurons	BP	GO:0008088	axo-dendritic transport	46	7.88e-05	0.0075679
upregulated	dopaminergic neurons	BP	GO:0050775	positive regulation of dendrite morphogenesis	15	8.01e-05	0.0075679
upregulated	dopaminergic neurons	BP	GO:0006513	protein monoubiquitination	56	8.17e-05	0.00759278
upregulated	dopaminergic neurons	BP	GO:0048675	axon extension	81	8.61e-05	0.00787352
upregulated	dopaminergic neurons	BP	GO:0036211	protein modification process	2945	8.97e-05	0.00797584
upregulated	dopaminergic neurons	BP	GO:0006397	mRNA processing	350	9.04e-05	0.00797584
upregulated	dopaminergic neurons	BP	GO:0007020	microtubule nucleation	22	9.15e-05	0.00797584
upregulated	dopaminergic neurons	BP	GO:0006888	endoplasmic reticulum to Golgi vesicle-mediated transport	97	9.63e-05	0.00826505
upregulated	dopaminergic neurons	BP	GO:0006906	vesicle fusion	77	0.000111422	0.00941343
upregulated	dopaminergic neurons	BP	GO:0006468	protein phosphorylation	1269	0.000118792	0.00975721
upregulated	dopaminergic neurons	BP	GO:0006376	mRNA splice site selection	22	0.00011899	0.00975721
upregulated	dopaminergic neurons	MF	GO:0005524	ATP binding	1283	0	0
upregulated	dopaminergic neurons	MF	GO:0046872	metal ion binding	3002	2.22e-16	1.19e-13
upregulated	dopaminergic neurons	MF	GO:0004674	protein serine/threonine kinase activity	367	2.79e-14	9.95e-12
upregulated	dopaminergic neurons	MF	GO:0003729	mRNA binding	230	1.38e-12	3.69e-10
upregulated	dopaminergic neurons	MF	GO:0003723	RNA binding	951	2.48e-11	5.32e-09
upregulated	dopaminergic neurons	MF	GO:0005096	GTPase activator activity	200	1.52e-10	2.71e-08
upregulated	dopaminergic neurons	MF	GO:0031625	ubiquitin protein ligase binding	241	5.95e-10	9.1e-08
upregulated	dopaminergic neurons	MF	GO:0042393	histone binding	195	3.89e-09	5.2e-07
upregulated	dopaminergic neurons	MF	GO:0008017	microtubule binding	215	2.13e-08	2.53e-06
upregulated	dopaminergic neurons	MF	GO:0030276	clathrin binding	57	2.47e-08	2.64e-06
upregulated	dopaminergic neurons	MF	GO:1904315	transmitter-gated ion channel activity involved in regulation of postsynaptic membrane potential	41	2.72e-08	2.65e-06
upregulated	dopaminergic neurons	MF	GO:0016301	kinase activity	775	1.02e-07	9.13e-06
upregulated	dopaminergic neurons	MF	GO:0019904	protein domain specific binding	470	1.29e-07	1e-05
upregulated	dopaminergic neurons	MF	GO:0016874	ligase activity	234	1.31e-07	1e-05
upregulated	dopaminergic neurons	MF	GO:0004970	ionotropic glutamate receptor activity	18	1.92e-07	1.37e-05
upregulated	dopaminergic neurons	MF	GO:0042802	identical protein binding	1463	3.41e-07	2.28e-05
upregulated	dopaminergic neurons	MF	GO:0003724	RNA helicase activity	58	5.07e-07	3.19e-05
upregulated	dopaminergic neurons	MF	GO:0003743	translation initiation factor activity	68	5.4e-07	3.21e-05
upregulated	dopaminergic neurons	MF	GO:0043130	ubiquitin binding	58	9.96e-07	5.61e-05
upregulated	dopaminergic neurons	MF	GO:0000049	tRNA binding	53	1.24e-06	6.65e-05
upregulated	dopaminergic neurons	MF	GO:0004812	aminoacyl-tRNA ligase activity	42	1.45e-06	7.39e-05
upregulated	dopaminergic neurons	MF	GO:0000287	magnesium ion binding	179	1.84e-06	8.97e-05
upregulated	dopaminergic neurons	MF	GO:0019901	protein kinase binding	499	2.81e-06	0.000130669
upregulated	dopaminergic neurons	MF	GO:0061630	ubiquitin protein ligase activity	224	3.42e-06	0.000152824
upregulated	dopaminergic neurons	MF	GO:0043022	ribosome binding	47	4.37e-06	0.000187391
upregulated	dopaminergic neurons	MF	GO:0047485	protein N-terminus binding	72	4.55e-06	0.000187408
upregulated	dopaminergic neurons	MF	GO:0004842	ubiquitin-protein transferase activity	343	5.58e-06	0.000221224
upregulated	dopaminergic neurons	MF	GO:0003713	transcription coactivator activity	191	8.26e-06	0.000315833
upregulated	dopaminergic neurons	MF	GO:0004843	cysteine-type deubiquitinase activity	81	1.14e-05	0.000421192
upregulated	dopaminergic neurons	MF	GO:0000993	RNA polymerase II complex binding	26	1.3e-05	0.00046278
upregulated	dopaminergic neurons	MF	GO:0003730	mRNA 3'-UTR binding	65	1.38e-05	0.000476344
upregulated	dopaminergic neurons	MF	GO:0048487	beta-tubulin binding	27	1.49e-05	0.000498698
upregulated	dopaminergic neurons	MF	GO:0016787	hydrolase activity	2149	2.28e-05	0.000740908
upregulated	dopaminergic neurons	MF	GO:0019905	syntaxin binding	57	2.94e-05	0.000926261
upregulated	dopaminergic neurons	MF	GO:0016887	ATP hydrolysis activity	177	3.37e-05	0.00100579
upregulated	dopaminergic neurons	MF	GO:0043014	alpha-tubulin binding	27	3.38e-05	0.00100579
upregulated	dopaminergic neurons	MF	GO:0005525	GTP binding	328	3.62e-05	0.00104726
upregulated	dopaminergic neurons	MF	GO:0030374	nuclear receptor coactivator activity	40	4.67e-05	0.00131519
upregulated	dopaminergic neurons	MF	GO:0140096	catalytic activity, acting on a protein	2106	6.71e-05	0.00184195
upregulated	dopaminergic neurons	MF	GO:0019894	kinesin binding	28	7.62e-05	0.00203902
upregulated	dopaminergic neurons	MF	GO:0016706	2-oxoglutarate-dependent dioxygenase activity	49	8.12e-05	0.00212196
upregulated	dopaminergic neurons	MF	GO:0017069	snRNA binding	36	9.06e-05	0.0023099
upregulated	dopaminergic neurons	MF	GO:0051010	microtubule plus-end binding	15	0.000100651	0.00250691
upregulated	dopaminergic neurons	MF	GO:0051082	unfolded protein binding	76	0.000106851	0.00260084
upregulated	dopaminergic neurons	MF	GO:0005484	SNAP receptor activity	32	0.000111208	0.00264676
upregulated	dopaminergic neurons	MF	GO:0035064	methylated histone binding	60	0.000131596	0.0030639
upregulated	dopaminergic neurons	MF	GO:0003824	catalytic activity	5218	0.000153824	0.00350521
upregulated	dopaminergic neurons	MF	GO:0003725	double-stranded RNA binding	62	0.000159107	0.00355007
upregulated	dopaminergic neurons	MF	GO:0003684	damaged DNA binding	51	0.000182354	0.00391701
upregulated	dopaminergic neurons	MF	GO:0051020	GTPase binding	37	0.000182867	0.00391701
upregulated	dopaminergic neurons	MF	GO:0045309	protein phosphorylated amino acid binding	44	0.000227141	0.00476997
upregulated	dopaminergic neurons	MF	GO:0035091	phosphatidylinositol binding	217	0.000238246	0.00490695
upregulated	dopaminergic neurons	MF	GO:0051539	4 iron, 4 sulfur cluster binding	39	0.000254029	0.00513331
upregulated	dopaminergic neurons	MF	GO:0003678	DNA helicase activity	63	0.00033452	0.00651525
upregulated	dopaminergic neurons	MF	GO:0070628	proteasome binding	14	0.000339215	0.00651525
upregulated	dopaminergic neurons	MF	GO:0045182	translation regulator activity	143	0.000340667	0.00651525
upregulated	dopaminergic neurons	MF	GO:0060090	molecular adaptor activity	218	0.000353963	0.00665078
upregulated	dopaminergic neurons	MF	GO:0008266	poly(U) RNA binding	19	0.00036173	0.00667953
upregulated	dopaminergic neurons	MF	GO:0003682	chromatin binding	469	0.000417686	0.00758206
upregulated	dopaminergic neurons	MF	GO:0003924	GTPase activity	272	0.000478619	0.00854335
upregulated	dopaminergic neurons	MF	GO:0003899	DNA-directed 5'-3' RNA polymerase activity	30	0.000504001	0.00884894
upregulated	dopaminergic neurons	MF	GO:0070034	telomerase RNA binding	16	0.000548336	0.00947206
upregulated	dopaminergic neurons	MF	GO:0048156	tau protein binding	12	0.000578355	0.00983204
upregulated	dopaminergic neurons	CC	GO:0005654	nucleoplasm	2879	0	0
upregulated	dopaminergic neurons	CC	GO:0005730	nucleolus	716	0	0
upregulated	dopaminergic neurons	CC	GO:0005737	cytoplasm	8396	0	0
upregulated	dopaminergic neurons	CC	GO:0005739	mitochondrion	1222	0	0
upregulated	dopaminergic neurons	CC	GO:0005813	centrosome	499	0	0
upregulated	dopaminergic neurons	CC	GO:0005829	cytosol	2731	0	0
upregulated	dopaminergic neurons	CC	GO:0014069	postsynaptic density	160	1.11e-16	1.13e-14
upregulated	dopaminergic neurons	CC	GO:0098978	glutamatergic synapse	152	3.66e-15	3.27e-13
upregulated	dopaminergic neurons	CC	GO:0030425	dendrite	305	3.2e-14	2.54e-12
upregulated	dopaminergic neurons	CC	GO:0005794	Golgi apparatus	1054	9.21e-14	6.58e-12
upregulated	dopaminergic neurons	CC	GO:0016607	nuclear speck	305	1.05e-13	6.81e-12
upregulated	dopaminergic neurons	CC	GO:0030424	axon	329	2.3e-12	1.37e-10
upregulated	dopaminergic neurons	CC	GO:0005874	microtubule	272	3.47e-11	1.91e-09
upregulated	dopaminergic neurons	CC	GO:0000139	Golgi membrane	292	2.88e-10	1.47e-08
upregulated	dopaminergic neurons	CC	GO:0048471	perinuclear region of cytoplasm	398	4.94e-10	2.35e-08
upregulated	dopaminergic neurons	CC	GO:0030426	growth cone	73	1.59e-09	7.11e-08
upregulated	dopaminergic neurons	CC	GO:0043025	neuronal cell body	194	2.42e-09	1.02e-07
upregulated	dopaminergic neurons	CC	GO:0005634	nucleus	5625	5.53e-09	2.19e-07
upregulated	dopaminergic neurons	CC	GO:0043197	dendritic spine	77	8.31e-09	3.12e-07
upregulated	dopaminergic neurons	CC	GO:0031965	nuclear membrane	197	8.84e-09	3.16e-07
upregulated	dopaminergic neurons	CC	GO:0043005	neuron projection	754	2.47e-08	8.41e-07
upregulated	dopaminergic neurons	CC	GO:0140535	intracellular protein-containing complex	728	2.67e-08	8.62e-07
upregulated	dopaminergic neurons	CC	GO:0098685	Schaffer collateral - CA1 synapse	42	2.78e-08	8.62e-07
upregulated	dopaminergic neurons	CC	GO:0032991	protein-containing complex	4277	3e-08	8.93e-07
upregulated	dopaminergic neurons	CC	GO:0045202	synapse	804	3.27e-08	9.33e-07
upregulated	dopaminergic neurons	CC	GO:0005789	endoplasmic reticulum membrane	558	4.64e-08	1.27e-06
upregulated	dopaminergic neurons	CC	GO:0000151	ubiquitin ligase complex	234	5.14e-08	1.36e-06
upregulated	dopaminergic neurons	CC	GO:0008021	synaptic vesicle	119	5.75e-08	1.47e-06
upregulated	dopaminergic neurons	CC	GO:0140513	nuclear protein-containing complex	1013	6.38e-08	1.57e-06
upregulated	dopaminergic neurons	CC	GO:0030027	lamellipodium	133	9.39e-08	2.24e-06
upregulated	dopaminergic neurons	CC	GO:0036064	ciliary basal body	121	1.04e-07	2.4e-06
upregulated	dopaminergic neurons	CC	GO:0005643	nuclear pore	48	1.19e-07	2.66e-06
upregulated	dopaminergic neurons	CC	GO:0005802	trans-Golgi network	155	1.44e-07	3.11e-06
upregulated	dopaminergic neurons	CC	GO:1990904	ribonucleoprotein complex	624	2.63e-07	5.51e-06
upregulated	dopaminergic neurons	CC	GO:1904115	axon cytoplasm	29	3.02e-07	6.17e-06
upregulated	dopaminergic neurons	CC	GO:0005814	centriole	103	4.61e-07	9.14e-06
upregulated	dopaminergic neurons	CC	GO:0010494	cytoplasmic stress granule	44	5.09e-07	9.82e-06
upregulated	dopaminergic neurons	CC	GO:0019013	viral nucleocapsid	40	8.92e-07	1.68e-05
upregulated	dopaminergic neurons	CC	GO:0055037	recycling endosome	111	1.06e-06	1.94e-05
upregulated	dopaminergic neurons	CC	GO:0001650	fibrillar center	120	1.15e-06	2.06e-05
upregulated	dopaminergic neurons	CC	GO:1902494	catalytic complex	1268	1.23e-06	2.14e-05
upregulated	dopaminergic neurons	CC	GO:0098794	postsynapse	343	1.31e-06	2.22e-05
upregulated	dopaminergic neurons	CC	GO:0005783	endoplasmic reticulum	1149	1.59e-06	2.64e-05
upregulated	dopaminergic neurons	CC	GO:0098793	presynapse	283	3.62e-06	5.88e-05
upregulated	dopaminergic neurons	CC	GO:0005868	cytoplasmic dynein complex	17	4.33e-06	6.87e-05
upregulated	dopaminergic neurons	CC	GO:0071339	MLL1 complex	26	5.21e-06	8.08e-05
upregulated	dopaminergic neurons	CC	GO:0101031	chaperone complex	19	6.86e-06	0.000104196
upregulated	dopaminergic neurons	CC	GO:0030176	integral component of endoplasmic reticulum membrane	108	7.17e-06	0.000106699
upregulated	dopaminergic neurons	CC	GO:0030990	intraciliary transport particle	25	7.46e-06	0.000108769
upregulated	dopaminergic neurons	CC	GO:0030315	T-tubule	23	7.96e-06	0.00011366
upregulated	dopaminergic neurons	CC	GO:0048786	presynaptic active zone	39	9.01e-06	0.000126149
upregulated	dopaminergic neurons	CC	GO:0071013	catalytic step 2 spliceosome	73	1.31e-05	0.000178662
upregulated	dopaminergic neurons	CC	GO:0005770	late endosome	173	1.33e-05	0.000178662
upregulated	dopaminergic neurons	CC	GO:0005769	early endosome	225	1.4e-05	0.000184895
upregulated	dopaminergic neurons	CC	GO:0071782	endoplasmic reticulum tubular network	21	1.72e-05	0.000222671
upregulated	dopaminergic neurons	CC	GO:0044297	cell body	235	1.86e-05	0.000233803
upregulated	dopaminergic neurons	CC	GO:0045211	postsynaptic membrane	151	1.87e-05	0.000233803
upregulated	dopaminergic neurons	CC	GO:1990204	oxidoreductase complex	81	2.04e-05	0.000251428
upregulated	dopaminergic neurons	CC	GO:0005765	lysosomal membrane	127	2.08e-05	0.000252168
upregulated	dopaminergic neurons	CC	GO:0032040	small-subunit processome	36	2.12e-05	0.000252168
upregulated	dopaminergic neurons	CC	GO:0098982	GABA-ergic synapse	29	2.26e-05	0.00026509
upregulated	dopaminergic neurons	CC	GO:0016234	inclusion body	64	2.69e-05	0.00030921
upregulated	dopaminergic neurons	CC	GO:0044304	main axon	33	3e-05	0.00034041
upregulated	dopaminergic neurons	CC	GO:0016604	nuclear body	636	3.45e-05	0.000380807
upregulated	dopaminergic neurons	CC	GO:0071005	U2-type precatalytic spliceosome	42	3.52e-05	0.000380807
upregulated	dopaminergic neurons	CC	GO:0030904	retromer complex	18	3.52e-05	0.000380807
upregulated	dopaminergic neurons	CC	GO:0031201	SNARE complex	38	4.24e-05	0.000451916
upregulated	dopaminergic neurons	CC	GO:0030496	midbody	133	4.33e-05	0.000454313
upregulated	dopaminergic neurons	CC	GO:0000932	P-body	65	4.53e-05	0.000462229
upregulated	dopaminergic neurons	CC	GO:0005793	endoplasmic reticulum-Golgi intermediate compartment	63	4.53e-05	0.000462229
upregulated	dopaminergic neurons	CC	GO:0008328	ionotropic glutamate receptor complex	41	5.12e-05	0.000507491
upregulated	dopaminergic neurons	CC	GO:0032281	AMPA glutamate receptor complex	23	5.12e-05	0.000507491
upregulated	dopaminergic neurons	CC	GO:0097546	ciliary base	26	6.35e-05	0.00061778
upregulated	dopaminergic neurons	CC	GO:0042645	mitochondrial nucleoid	38	6.4e-05	0.00061778
upregulated	dopaminergic neurons	CC	GO:0005762	mitochondrial large ribosomal subunit	48	7.28e-05	0.00069329
upregulated	dopaminergic neurons	CC	GO:0016605	PML body	64	7.88e-05	0.000740593
upregulated	dopaminergic neurons	CC	GO:0030659	cytoplasmic vesicle membrane	437	8.4e-05	0.000778845
upregulated	dopaminergic neurons	CC	GO:0031902	late endosome membrane	65	9.27e-05	0.000848943
upregulated	dopaminergic neurons	CC	GO:0005788	endoplasmic reticulum lumen	57	9.51e-05	0.000848943
upregulated	dopaminergic neurons	CC	GO:0000502	proteasome complex	64	9.51e-05	0.000848943
upregulated	dopaminergic neurons	CC	GO:0043204	perikaryon	32	9.65e-05	0.000850812
upregulated	dopaminergic neurons	CC	GO:0031463	Cul3-RING ubiquitin ligase complex	31	0.000103026	0.000891712
upregulated	dopaminergic neurons	CC	GO:0000785	chromatin	324	0.000103658	0.000891712
upregulated	dopaminergic neurons	CC	GO:0140534	endoplasmic reticulum protein-containing complex	100	0.000124324	0.00105675
upregulated	dopaminergic neurons	CC	GO:0005856	cytoskeleton	1673	0.00013195	0.00110838
upregulated	dopaminergic neurons	CC	GO:0044232	organelle membrane contact site	31	0.000152179	0.00126344
upregulated	dopaminergic neurons	CC	GO:0035869	ciliary transition zone	59	0.000157798	0.00129504
upregulated	dopaminergic neurons	CC	GO:0030127	COPII vesicle coat	12	0.000173687	0.00140923
upregulated	dopaminergic neurons	CC	GO:0036464	cytoplasmic ribonucleoprotein granule	166	0.000228387	0.00183223
upregulated	dopaminergic neurons	CC	GO:0032839	dendrite cytoplasm	17	0.000233248	0.00185043
upregulated	dopaminergic neurons	CC	GO:0099061	integral component of postsynaptic density membrane	24	0.000250992	0.00196933
upregulated	dopaminergic neurons	CC	GO:0005801	cis-Golgi network	45	0.000269248	0.00207677
upregulated	dopaminergic neurons	CC	GO:0030686	90S preribosome	23	0.00027251	0.00207677
upregulated	dopaminergic neurons	CC	GO:0016442	RISC complex	14	0.000273412	0.00207677
upregulated	dopaminergic neurons	CC	GO:0005635	nuclear envelope	311	0.000314673	0.00236502
upregulated	dopaminergic neurons	CC	GO:0005852	eukaryotic translation initiation factor 3 complex	14	0.000347645	0.00255895
upregulated	dopaminergic neurons	CC	GO:0033290	eukaryotic 48S preinitiation complex	14	0.000347645	0.00255895
upregulated	dopaminergic neurons	CC	GO:0005747	mitochondrial respiratory chain complex I	38	0.000370107	0.0026965
upregulated	dopaminergic neurons	CC	GO:0042734	presynaptic membrane	58	0.000392435	0.00280996
upregulated	dopaminergic neurons	CC	GO:0098686	hippocampal mossy fiber to CA3 synapse	15	0.000393551	0.00280996
upregulated	dopaminergic neurons	CC	GO:0030658	transport vesicle membrane	95	0.000410104	0.00289915
upregulated	dopaminergic neurons	CC	GO:1990234	transferase complex	658	0.000431053	0.00301737
upregulated	dopaminergic neurons	CC	GO:0005743	mitochondrial inner membrane	268	0.000449827	0.00311822
upregulated	dopaminergic neurons	CC	GO:0005838	proteasome regulatory particle	21	0.00049606	0.00340564
upregulated	dopaminergic neurons	CC	GO:0016592	mediator complex	41	0.000508001	0.00345441
upregulated	dopaminergic neurons	CC	GO:0030864	cortical actin cytoskeleton	62	0.000523773	0.00352806
upregulated	dopaminergic neurons	CC	GO:0071565	nBAF complex	12	0.000536248	0.00357833
upregulated	dopaminergic neurons	CC	GO:0031305	integral component of mitochondrial inner membrane	39	0.00056876	0.00376014
upregulated	dopaminergic neurons	CC	GO:0030132	clathrin coat of coated pit	15	0.000612039	0.00400913
upregulated	dopaminergic neurons	CC	GO:0016282	eukaryotic 43S preinitiation complex	16	0.000632663	0.00410656
upregulated	dopaminergic neurons	CC	GO:0019005	SCF ubiquitin ligase complex	50	0.000704423	0.00453115
upregulated	dopaminergic neurons	CC	GO:0030173	integral component of Golgi membrane	37	0.000741225	0.00471066
upregulated	dopaminergic neurons	CC	GO:0005795	Golgi stack	84	0.000745525	0.00471066
upregulated	dopaminergic neurons	CC	GO:0005844	polysome	48	0.00077338	0.0048438
upregulated	dopaminergic neurons	CC	GO:0005768	endosome	587	0.000888142	0.0055142
upregulated	dopaminergic neurons	CC	GO:0005891	voltage-gated calcium channel complex	34	0.000916263	0.00563976
upregulated	dopaminergic neurons	CC	GO:0071007	U2-type catalytic step 2 spliceosome	24	0.000932567	0.00564792
upregulated	dopaminergic neurons	CC	GO:0005697	telomerase holoenzyme complex	17	0.000939341	0.00564792
upregulated	dopaminergic neurons	CC	GO:0097431	mitotic spindle pole	29	0.000943692	0.00564792
upregulated	dopaminergic neurons	CC	GO:0015630	microtubule cytoskeleton	970	0.000949231	0.00564792
upregulated	dopaminergic neurons	CC	GO:0008023	transcription elongation factor complex	47	0.00101356	0.00598086
upregulated	dopaminergic neurons	CC	GO:0098562	cytoplasmic side of membrane	127	0.00102463	0.00599663
upregulated	dopaminergic neurons	CC	GO:0030130	clathrin coat of trans-Golgi network vesicle	10	0.00112359	0.0065223
upregulated	dopaminergic neurons	CC	GO:0030122	AP-2 adaptor complex	10	0.00114366	0.00658528
upregulated	dopaminergic neurons	CC	GO:0098800	inner mitochondrial membrane protein complex	101	0.00123067	0.0070296
upregulated	dopaminergic neurons	CC	GO:0034704	calcium channel complex	52	0.00129938	0.00736318
upregulated	dopaminergic neurons	CC	GO:0031901	early endosome membrane	70	0.00137248	0.00771615
upregulated	dopaminergic neurons	CC	GO:0005741	mitochondrial outer membrane	104	0.00140613	0.00784358
upregulated	dopaminergic neurons	CC	GO:0005912	adherens junction	110	0.00155463	0.00858268
upregulated	dopaminergic neurons	CC	GO:0030672	synaptic vesicle membrane	55	0.00156267	0.00858268
upregulated	dopaminergic neurons	CC	GO:0035859	Seh1-associated complex	14	0.00163354	0.00890341
upregulated	dopaminergic neurons	CC	GO:0005881	cytoplasmic microtubule	57	0.00164645	0.00890577
upregulated	dopaminergic neurons	CC	GO:0016020	membrane	7641	0.00166593	0.00894341
upregulated	dopaminergic neurons	CC	GO:1902911	protein kinase complex	94	0.00177282	0.00939163
upregulated	dopaminergic neurons	CC	GO:0098839	postsynaptic density membrane	42	0.00177573	0.00939163
upregulated	dopaminergic neurons	CC	GO:0099738	cell cortex region	32	0.00180567	0.00947976
upregulated	dopaminergic neurons	CC	GO:0010008	endosome membrane	225	0.00183164	0.00954593
upregulated	dopaminergic neurons	CC	GO:0072686	mitotic spindle	117	0.00188505	0.00975308
upregulated	serotonergic neurons	BP	GO:0006886	intracellular protein transport	633	4.44e-15	2.48e-11
upregulated	serotonergic neurons	BP	GO:0030433	ubiquitin-dependent ERAD pathway	66	2.67e-12	7.44e-09
upregulated	serotonergic neurons	BP	GO:0015031	protein transport	1026	2.34e-07	0.000435031
upregulated	serotonergic neurons	BP	GO:0016310	phosphorylation	1566	5.49e-07	0.000765163
upregulated	serotonergic neurons	BP	GO:0043161	proteasome-mediated ubiquitin-dependent protein catabolic process	325	1.04e-06	0.00101567
upregulated	serotonergic neurons	BP	GO:0072583	clathrin-dependent endocytosis	32	1.17e-06	0.00101567
upregulated	serotonergic neurons	BP	GO:0006890	retrograde vesicle-mediated transport, Golgi to endoplasmic reticulum	37	1.28e-06	0.00101567
upregulated	serotonergic neurons	BP	GO:0071786	endoplasmic reticulum tubular network organization	15	1.59e-06	0.00111114
upregulated	serotonergic neurons	BP	GO:0001732	formation of cytoplasmic translation initiation complex	15	7.1e-06	0.00374518
upregulated	serotonergic neurons	BP	GO:0043001	Golgi to plasma membrane protein transport	27	7.2e-06	0.00374518
upregulated	serotonergic neurons	BP	GO:0006418	tRNA aminoacylation for protein translation	41	7.39e-06	0.00374518
upregulated	serotonergic neurons	BP	GO:0016192	vesicle-mediated transport	1107	1.36e-05	0.00629753
upregulated	serotonergic neurons	BP	GO:0021680	cerebellar Purkinje cell layer development	29	1.68e-05	0.00721493
upregulated	serotonergic neurons	BP	GO:0045727	positive regulation of translation	98	2.09e-05	0.00805138
upregulated	serotonergic neurons	BP	GO:0006397	mRNA processing	350	2.35e-05	0.00805138
upregulated	serotonergic neurons	BP	GO:0022618	ribonucleoprotein complex assembly	155	2.45e-05	0.00805138
upregulated	serotonergic neurons	BP	GO:1904851	positive regulation of establishment of protein localization to telomere	10	2.45e-05	0.00805138
upregulated	serotonergic neurons	BP	GO:0006364	rRNA processing	171	2.89e-05	0.00839242
upregulated	serotonergic neurons	BP	GO:0007399	nervous system development	1619	3.06e-05	0.00839242
upregulated	serotonergic neurons	BP	GO:0006325	chromatin organization	366	3.22e-05	0.00839242
upregulated	serotonergic neurons	BP	GO:1903008	organelle disassembly	84	3.23e-05	0.00839242
upregulated	serotonergic neurons	BP	GO:0006511	ubiquitin-dependent protein catabolic process	505	3.31e-05	0.00839242
upregulated	serotonergic neurons	MF	GO:0005524	ATP binding	1283	1.11e-16	1.19e-13
upregulated	serotonergic neurons	MF	GO:0003723	RNA binding	951	1.4e-12	7.51e-10
upregulated	serotonergic neurons	MF	GO:0031625	ubiquitin protein ligase binding	241	1.18e-11	4.21e-09
upregulated	serotonergic neurons	MF	GO:0003743	translation initiation factor activity	68	4.6e-11	1.23e-08
upregulated	serotonergic neurons	MF	GO:0003924	GTPase activity	272	6.91e-09	1.44e-06
upregulated	serotonergic neurons	MF	GO:0005525	GTP binding	328	8.04e-09	1.44e-06
upregulated	serotonergic neurons	MF	GO:0046872	metal ion binding	3002	1.71e-08	2.62e-06
upregulated	serotonergic neurons	MF	GO:0016301	kinase activity	775	2.37e-08	3.17e-06
upregulated	serotonergic neurons	MF	GO:0003729	mRNA binding	230	3.15e-08	3.75e-06
upregulated	serotonergic neurons	MF	GO:0051082	unfolded protein binding	76	3.93e-08	4.21e-06
upregulated	serotonergic neurons	MF	GO:0016787	hydrolase activity	2149	1.73e-07	1.69e-05
upregulated	serotonergic neurons	MF	GO:0016773	phosphotransferase activity, alcohol group as acceptor	648	3.74e-07	3.34e-05
upregulated	serotonergic neurons	MF	GO:0016874	ligase activity	234	6.1e-07	5.03e-05
upregulated	serotonergic neurons	MF	GO:0004842	ubiquitin-protein transferase activity	343	1.13e-06	8.67e-05
upregulated	serotonergic neurons	MF	GO:0047485	protein N-terminus binding	72	1.42e-06	0.000101368
upregulated	serotonergic neurons	MF	GO:0004812	aminoacyl-tRNA ligase activity	42	3.43e-06	0.000229346
upregulated	serotonergic neurons	MF	GO:0043130	ubiquitin binding	58	3.92e-06	0.000247229
upregulated	serotonergic neurons	MF	GO:0003724	RNA helicase activity	58	5.51e-06	0.000327901
upregulated	serotonergic neurons	MF	GO:0030276	clathrin binding	57	1.07e-05	0.00060159
upregulated	serotonergic neurons	MF	GO:0019003	GDP binding	52	1.2e-05	0.000644457
upregulated	serotonergic neurons	MF	GO:0042802	identical protein binding	1463	1.45e-05	0.000741772
upregulated	serotonergic neurons	MF	GO:0030515	snoRNA binding	28	1.61e-05	0.000781968
upregulated	serotonergic neurons	MF	GO:0043022	ribosome binding	47	1.8e-05	0.000836469
upregulated	serotonergic neurons	MF	GO:0070628	proteasome binding	14	3.53e-05	0.00157355
upregulated	serotonergic neurons	MF	GO:0042393	histone binding	195	3.82e-05	0.00160692
upregulated	serotonergic neurons	MF	GO:0043014	alpha-tubulin binding	27	3.9e-05	0.00160692
upregulated	serotonergic neurons	MF	GO:0003678	DNA helicase activity	63	4.05e-05	0.00160726
upregulated	serotonergic neurons	MF	GO:1990381	ubiquitin-specific protease binding	16	4.84e-05	0.00184945
upregulated	serotonergic neurons	MF	GO:0031489	myosin V binding	15	5.1e-05	0.00188432
upregulated	serotonergic neurons	MF	GO:0048487	beta-tubulin binding	27	5.92e-05	0.00211421
upregulated	serotonergic neurons	MF	GO:0003746	translation elongation factor activity	29	7.41e-05	0.00256132
upregulated	serotonergic neurons	MF	GO:0003824	catalytic activity	5218	0.000165624	0.00541378
upregulated	serotonergic neurons	MF	GO:0000049	tRNA binding	53	0.000166811	0.00541378
upregulated	serotonergic neurons	MF	GO:0051087	chaperone binding	71	0.000184283	0.00580492
upregulated	serotonergic neurons	MF	GO:0016887	ATP hydrolysis activity	177	0.000204817	0.00626739
upregulated	serotonergic neurons	MF	GO:0044183	protein folding chaperone	19	0.000243937	0.00725713
upregulated	serotonergic neurons	MF	GO:0004674	protein serine/threonine kinase activity	367	0.000282054	0.00816431
upregulated	serotonergic neurons	MF	GO:0005484	SNAP receptor activity	32	0.00032983	0.00929598
upregulated	serotonergic neurons	MF	GO:0061608	nuclear import signal receptor activity	16	0.00035315	0.00969804
upregulated	serotonergic neurons	CC	GO:0005654	nucleoplasm	2879	0	0
upregulated	serotonergic neurons	CC	GO:0005730	nucleolus	716	0	0
upregulated	serotonergic neurons	CC	GO:0005737	cytoplasm	8396	0	0
upregulated	serotonergic neurons	CC	GO:0005829	cytosol	2731	0	0
upregulated	serotonergic neurons	CC	GO:0005739	mitochondrion	1222	1.14e-14	1.63e-12
upregulated	serotonergic neurons	CC	GO:0005813	centrosome	499	2.64e-11	3.14e-09
upregulated	serotonergic neurons	CC	GO:0000139	Golgi membrane	292	3.32e-11	3.39e-09
upregulated	serotonergic neurons	CC	GO:0098978	glutamatergic synapse	152	8.61e-11	7.69e-09
upregulated	serotonergic neurons	CC	GO:0030424	axon	329	1.22e-10	9.72e-09
upregulated	serotonergic neurons	CC	GO:1990904	ribonucleoprotein complex	624	3.16e-10	2.25e-08
upregulated	serotonergic neurons	CC	GO:0043025	neuronal cell body	194	1.2e-09	7.81e-08
upregulated	serotonergic neurons	CC	GO:0045202	synapse	804	1.92e-09	1.15e-07
upregulated	serotonergic neurons	CC	GO:0016607	nuclear speck	305	8.93e-09	4.39e-07
upregulated	serotonergic neurons	CC	GO:0140534	endoplasmic reticulum protein-containing complex	100	8.97e-09	4.39e-07
upregulated	serotonergic neurons	CC	GO:0101031	chaperone complex	19	9.22e-09	4.39e-07
upregulated	serotonergic neurons	CC	GO:0005789	endoplasmic reticulum membrane	558	1.11e-08	4.97e-07
upregulated	serotonergic neurons	CC	GO:0048471	perinuclear region of cytoplasm	398	3.05e-08	1.28e-06
upregulated	serotonergic neurons	CC	GO:0030425	dendrite	305	3.28e-08	1.3e-06
upregulated	serotonergic neurons	CC	GO:0030426	growth cone	73	7.19e-08	2.6e-06
upregulated	serotonergic neurons	CC	GO:0014069	postsynaptic density	160	7.27e-08	2.6e-06
upregulated	serotonergic neurons	CC	GO:0042645	mitochondrial nucleoid	38	7.83e-08	2.66e-06
upregulated	serotonergic neurons	CC	GO:0005794	Golgi apparatus	1054	8.53e-08	2.77e-06
upregulated	serotonergic neurons	CC	GO:0005747	mitochondrial respiratory chain complex I	38	2.87e-07	8.92e-06
upregulated	serotonergic neurons	CC	GO:0031965	nuclear membrane	197	3.86e-07	1.15e-05
upregulated	serotonergic neurons	CC	GO:1902494	catalytic complex	1268	4.87e-07	1.39e-05
upregulated	serotonergic neurons	CC	GO:0044297	cell body	235	7.52e-07	2.06e-05
upregulated	serotonergic neurons	CC	GO:0005874	microtubule	272	9.79e-07	2.59e-05
upregulated	serotonergic neurons	CC	GO:0008021	synaptic vesicle	119	1.04e-06	2.64e-05
upregulated	serotonergic neurons	CC	GO:0005762	mitochondrial large ribosomal subunit	48	1.13e-06	2.78e-05
upregulated	serotonergic neurons	CC	GO:0005634	nucleus	5625	2.02e-06	4.81e-05
upregulated	serotonergic neurons	CC	GO:0030176	integral component of endoplasmic reticulum membrane	108	4.14e-06	9.49e-05
upregulated	serotonergic neurons	CC	GO:0032991	protein-containing complex	4277	4.25e-06	9.49e-05
upregulated	serotonergic neurons	CC	GO:0019013	viral nucleocapsid	40	5.06e-06	0.000108416
upregulated	serotonergic neurons	CC	GO:0000502	proteasome complex	64	5.16e-06	0.000108416
upregulated	serotonergic neurons	CC	GO:0030315	T-tubule	23	6.92e-06	0.000138399
upregulated	serotonergic neurons	CC	GO:0043005	neuron projection	754	6.98e-06	0.000138399
upregulated	serotonergic neurons	CC	GO:0032040	small-subunit processome	36	1.35e-05	0.00025276
upregulated	serotonergic neurons	CC	GO:0005783	endoplasmic reticulum	1149	1.41e-05	0.00025276
upregulated	serotonergic neurons	CC	GO:0098796	membrane protein complex	921	1.45e-05	0.00025276
upregulated	serotonergic neurons	CC	GO:0005852	eukaryotic translation initiation factor 3 complex	14	1.45e-05	0.00025276
upregulated	serotonergic neurons	CC	GO:0033290	eukaryotic 48S preinitiation complex	14	1.45e-05	0.00025276
upregulated	serotonergic neurons	CC	GO:0030686	90S preribosome	23	1.83e-05	0.000310897
upregulated	serotonergic neurons	CC	GO:0071782	endoplasmic reticulum tubular network	21	2.07e-05	0.00034415
upregulated	serotonergic neurons	CC	GO:0005838	proteasome regulatory particle	21	2.43e-05	0.000394269
upregulated	serotonergic neurons	CC	GO:0001650	fibrillar center	120	2.57e-05	0.000407875
upregulated	serotonergic neurons	CC	GO:0005868	cytoplasmic dynein complex	17	2.78e-05	0.000424485
upregulated	serotonergic neurons	CC	GO:0098794	postsynapse	343	2.79e-05	0.000424485
upregulated	serotonergic neurons	CC	GO:0071339	MLL1 complex	26	3.17e-05	0.000471922
upregulated	serotonergic neurons	CC	GO:1990204	oxidoreductase complex	81	5.37e-05	0.00078306
upregulated	serotonergic neurons	CC	GO:0005635	nuclear envelope	311	6.28e-05	0.000888683
upregulated	serotonergic neurons	CC	GO:0005743	mitochondrial inner membrane	268	6.38e-05	0.000888683
upregulated	serotonergic neurons	CC	GO:0016282	eukaryotic 43S preinitiation complex	16	6.47e-05	0.000888683
upregulated	serotonergic neurons	CC	GO:0000151	ubiquitin ligase complex	234	7.23e-05	0.000974447
upregulated	serotonergic neurons	CC	GO:0140535	intracellular protein-containing complex	728	7.47e-05	0.000987889
upregulated	serotonergic neurons	CC	GO:0030687	preribosome, large subunit precursor	17	7.99e-05	0.00103685
upregulated	serotonergic neurons	CC	GO:1904115	axon cytoplasm	29	8.26e-05	0.0010532
upregulated	serotonergic neurons	CC	GO:0005793	endoplasmic reticulum-Golgi intermediate compartment	63	9.29e-05	0.00116328
upregulated	serotonergic neurons	CC	GO:0005758	mitochondrial intermembrane space	53	0.000111364	0.00137093
upregulated	serotonergic neurons	CC	GO:0010494	cytoplasmic stress granule	44	0.000117772	0.00142524
upregulated	serotonergic neurons	CC	GO:0140513	nuclear protein-containing complex	1013	0.000133931	0.00159377
upregulated	serotonergic neurons	CC	GO:0048786	presynaptic active zone	39	0.000154218	0.00180511
upregulated	serotonergic neurons	CC	GO:0031201	SNARE complex	38	0.000167819	0.00193262
upregulated	serotonergic neurons	CC	GO:0036064	ciliary basal body	121	0.00017997	0.00202201
upregulated	serotonergic neurons	CC	GO:0005681	spliceosomal complex	165	0.000181244	0.00202201
upregulated	serotonergic neurons	CC	GO:0005763	mitochondrial small ribosomal subunit	23	0.000195604	0.00214863
upregulated	serotonergic neurons	CC	GO:0030127	COPII vesicle coat	12	0.000229578	0.00247999
upregulated	serotonergic neurons	CC	GO:0055037	recycling endosome	111	0.000232716	0.00247999
upregulated	serotonergic neurons	CC	GO:0005741	mitochondrial outer membrane	104	0.000237866	0.00249759
upregulated	serotonergic neurons	CC	GO:0005788	endoplasmic reticulum lumen	57	0.000266123	0.0027538
upregulated	serotonergic neurons	CC	GO:0030496	midbody	133	0.000273136	0.00278598
upregulated	serotonergic neurons	CC	GO:0005802	trans-Golgi network	155	0.000286983	0.002886
upregulated	serotonergic neurons	CC	GO:0030897	HOPS complex	10	0.000299719	0.00297221
upregulated	serotonergic neurons	CC	GO:0043197	dendritic spine	77	0.00034639	0.00338798
upregulated	serotonergic neurons	CC	GO:0016605	PML body	64	0.00035933	0.00346705
upregulated	serotonergic neurons	CC	GO:0005795	Golgi stack	84	0.000382648	0.00364281
upregulated	serotonergic neurons	CC	GO:0098800	inner mitochondrial membrane protein complex	101	0.000403342	0.00378929
upregulated	serotonergic neurons	CC	GO:0005759	mitochondrial matrix	212	0.000410658	0.00380791
upregulated	serotonergic neurons	CC	GO:0042788	polysomal ribosome	17	0.000497965	0.0045583
upregulated	serotonergic neurons	CC	GO:0031301	integral component of organelle membrane	243	0.000516027	0.00466384
upregulated	serotonergic neurons	CC	GO:0031902	late endosome membrane	65	0.00053056	0.00473524
upregulated	serotonergic neurons	CC	GO:0098793	presynapse	283	0.000547359	0.00482487
upregulated	serotonergic neurons	CC	GO:0005765	lysosomal membrane	127	0.000708864	0.0061723
upregulated	serotonergic neurons	CC	GO:0005885	Arp2/3 protein complex	11	0.000899506	0.00773792
upregulated	serotonergic neurons	CC	GO:0019005	SCF ubiquitin ligase complex	50	0.000968369	0.00823114
upregulated	serotonergic neurons	CC	GO:0098563	intrinsic component of synaptic vesicle membrane	12	0.00103554	0.00863564
upregulated	serotonergic neurons	CC	GO:0005770	late endosome	173	0.00104015	0.00863564
upregulated	serotonergic neurons	CC	GO:0032281	AMPA glutamate receptor complex	23	0.00105504	0.00865865
upregulated	serotonergic neurons	CC	GO:0036464	cytoplasmic ribonucleoprotein granule	166	0.0011055	0.0089696
upregulated	serotonergic neurons	CC	GO:0030904	retromer complex	18	0.0011202	0.00898679
upregulated	serotonergic neurons	CC	GO:0035869	ciliary transition zone	59	0.0011968	0.00939101
upregulated	serotonergic neurons	CC	GO:0005643	nuclear pore	48	0.00119689	0.00939101
upregulated	serotonergic neurons	CC	GO:0030658	transport vesicle membrane	95	0.0012864	0.00998357
upregulated	APOA2 neurons	BP	GO:0006886	intracellular protein transport	633	4.89e-12	2.73e-08
upregulated	APOA2 neurons	BP	GO:0018105	peptidyl-serine phosphorylation	229	4.18e-09	1.16e-05
upregulated	APOA2 neurons	BP	GO:0035249	synaptic transmission, glutamatergic	59	1.11e-08	2.07e-05
upregulated	APOA2 neurons	BP	GO:0016310	phosphorylation	1566	5.47e-08	7.16e-05
upregulated	APOA2 neurons	BP	GO:0043547	positive regulation of GTPase activity	295	6.42e-08	7.16e-05
upregulated	APOA2 neurons	BP	GO:0060078	regulation of postsynaptic membrane potential	102	9.53e-08	8.85e-05
upregulated	APOA2 neurons	BP	GO:2000300	regulation of synaptic vesicle exocytosis	36	2.18e-07	0.000173708
upregulated	APOA2 neurons	BP	GO:0043161	proteasome-mediated ubiquitin-dependent protein catabolic process	325	3.28e-07	0.000228894
upregulated	APOA2 neurons	BP	GO:0050804	modulation of chemical synaptic transmission	260	8.57e-07	0.000530659
upregulated	APOA2 neurons	BP	GO:0015031	protein transport	1026	9.93e-07	0.00055376
upregulated	APOA2 neurons	BP	GO:0048169	regulation of long-term neuronal synaptic plasticity	16	1.6e-06	0.000812061
upregulated	APOA2 neurons	BP	GO:0048488	synaptic vesicle endocytosis	37	1.84e-06	0.000854498
upregulated	APOA2 neurons	BP	GO:0006511	ubiquitin-dependent protein catabolic process	505	2.27e-06	0.000971798
upregulated	APOA2 neurons	BP	GO:0035235	ionotropic glutamate receptor signaling pathway	21	3.48e-06	0.00138467
upregulated	APOA2 neurons	BP	GO:0030433	ubiquitin-dependent ERAD pathway	66	5.12e-06	0.00190151
upregulated	APOA2 neurons	BP	GO:0048791	calcium ion-regulated exocytosis of neurotransmitter	21	8.68e-06	0.00291982
upregulated	APOA2 neurons	BP	GO:0051965	positive regulation of synapse assembly	46	8.95e-06	0.00291982
upregulated	APOA2 neurons	BP	GO:0008333	endosome to lysosome transport	42	9.43e-06	0.00291982
upregulated	APOA2 neurons	BP	GO:0060271	cilium assembly	256	1.34e-05	0.0039352
upregulated	APOA2 neurons	BP	GO:0007214	gamma-aminobutyric acid signaling pathway	25	1.47e-05	0.00409521
upregulated	APOA2 neurons	BP	GO:0006397	mRNA processing	350	1.58e-05	0.00420158
upregulated	APOA2 neurons	BP	GO:0007032	endosome organization	36	1.89e-05	0.00475858
upregulated	APOA2 neurons	BP	GO:0070936	protein K48-linked ubiquitination	55	1.96e-05	0.00475858
upregulated	APOA2 neurons	BP	GO:0001956	positive regulation of neurotransmitter secretion	13	2.31e-05	0.00532555
upregulated	APOA2 neurons	BP	GO:0098815	modulation of excitatory postsynaptic potential	23	2.39e-05	0.00532555
upregulated	APOA2 neurons	BP	GO:2001257	regulation of cation channel activity	100	2.88e-05	0.00618626
upregulated	APOA2 neurons	BP	GO:0007612	learning	102	3.8e-05	0.00771323
upregulated	APOA2 neurons	BP	GO:0061512	protein localization to cilium	46	4.01e-05	0.00771323
upregulated	APOA2 neurons	BP	GO:0050821	protein stabilization	132	4.01e-05	0.00771323
upregulated	APOA2 neurons	BP	GO:0042752	regulation of circadian rhythm	82	4.16e-05	0.00772157
upregulated	APOA2 neurons	BP	GO:0099645	neurotransmitter receptor localization to postsynaptic specialization membrane	10	4.43e-05	0.00772157
upregulated	APOA2 neurons	BP	GO:1902683	regulation of receptor localization to synapse	10	4.43e-05	0.00772157
upregulated	APOA2 neurons	BP	GO:0007411	axon guidance	184	4.84e-05	0.00817328
upregulated	APOA2 neurons	BP	GO:0000381	regulation of alternative mRNA splicing, via spliceosome	56	5.25e-05	0.00861687
upregulated	APOA2 neurons	BP	GO:0050770	regulation of axonogenesis	112	5.72e-05	0.00911986
upregulated	APOA2 neurons	MF	GO:0005524	ATP binding	1283	0	0
upregulated	APOA2 neurons	MF	GO:0046872	metal ion binding	3002	2.92e-13	1.56e-10
upregulated	APOA2 neurons	MF	GO:0004674	protein serine/threonine kinase activity	367	4.7e-12	1.68e-09
upregulated	APOA2 neurons	MF	GO:0003729	mRNA binding	230	2.27e-08	4.91e-06
upregulated	APOA2 neurons	MF	GO:0005096	GTPase activator activity	200	2.65e-08	4.91e-06
upregulated	APOA2 neurons	MF	GO:0031625	ubiquitin protein ligase binding	241	2.75e-08	4.91e-06
upregulated	APOA2 neurons	MF	GO:0003723	RNA binding	951	4.6e-08	7.03e-06
upregulated	APOA2 neurons	MF	GO:0008017	microtubule binding	215	5.99e-08	8.02e-06
upregulated	APOA2 neurons	MF	GO:0016887	ATP hydrolysis activity	177	3.62e-07	4.31e-05
upregulated	APOA2 neurons	MF	GO:1904315	transmitter-gated ion channel activity involved in regulation of postsynaptic membrane potential	41	8.18e-07	8.76e-05
upregulated	APOA2 neurons	MF	GO:0004842	ubiquitin-protein transferase activity	343	1.36e-06	0.000132455
upregulated	APOA2 neurons	MF	GO:0003682	chromatin binding	469	2.19e-06	0.000195016
upregulated	APOA2 neurons	MF	GO:0004843	cysteine-type deubiquitinase activity	81	2.52e-06	0.00019774
upregulated	APOA2 neurons	MF	GO:0042393	histone binding	195	2.58e-06	0.00019774
upregulated	APOA2 neurons	MF	GO:0042802	identical protein binding	1463	5.55e-06	0.000396348
upregulated	APOA2 neurons	MF	GO:0016874	ligase activity	234	9.22e-06	0.000617066
upregulated	APOA2 neurons	MF	GO:0004970	ionotropic glutamate receptor activity	18	9.94e-06	0.000626291
upregulated	APOA2 neurons	MF	GO:0004708	MAP kinase kinase activity	10	1.17e-05	0.000693724
upregulated	APOA2 neurons	MF	GO:0044325	transmembrane transporter binding	82	1.54e-05	0.000868465
upregulated	APOA2 neurons	MF	GO:0043130	ubiquitin binding	58	1.8e-05	0.000964193
upregulated	APOA2 neurons	MF	GO:0019904	protein domain specific binding	470	4.18e-05	0.00211988
upregulated	APOA2 neurons	MF	GO:0019901	protein kinase binding	499	4.35e-05	0.00211988
upregulated	APOA2 neurons	MF	GO:0016301	kinase activity	775	4.71e-05	0.00218213
upregulated	APOA2 neurons	MF	GO:0017075	syntaxin-1 binding	19	4.99e-05	0.00218213
upregulated	APOA2 neurons	MF	GO:0003743	translation initiation factor activity	68	5.09e-05	0.00218213
upregulated	APOA2 neurons	MF	GO:0003779	actin binding	354	5.87e-05	0.00241789
upregulated	APOA2 neurons	MF	GO:0005516	calmodulin binding	98	6.3e-05	0.00249722
upregulated	APOA2 neurons	MF	GO:0008094	ATP-dependent activity, acting on DNA	93	7.29e-05	0.00278762
upregulated	APOA2 neurons	MF	GO:0098918	structural constituent of synapse	13	9.33e-05	0.00344449
upregulated	APOA2 neurons	MF	GO:0004707	MAP kinase activity	17	0.000101663	0.00361954
upregulated	APOA2 neurons	MF	GO:0051020	GTPase binding	37	0.000104767	0.00361954
upregulated	APOA2 neurons	MF	GO:0003724	RNA helicase activity	58	0.000138373	0.00458783
upregulated	APOA2 neurons	MF	GO:0016787	hydrolase activity	2149	0.000145171	0.00458783
upregulated	APOA2 neurons	MF	GO:0047485	protein N-terminus binding	72	0.000148148	0.00458783
upregulated	APOA2 neurons	MF	GO:0018024	histone-lysine N-methyltransferase activity	43	0.000152491	0.00458783
upregulated	APOA2 neurons	MF	GO:0000049	tRNA binding	53	0.000154213	0.00458783
upregulated	APOA2 neurons	MF	GO:0022851	GABA-gated chloride ion channel activity	12	0.000163265	0.00472587
upregulated	APOA2 neurons	MF	GO:0045296	cadherin binding	52	0.000173328	0.0048851
upregulated	APOA2 neurons	MF	GO:0061630	ubiquitin protein ligase activity	224	0.000249265	0.00684521
upregulated	APOA2 neurons	MF	GO:0051539	4 iron, 4 sulfur cluster binding	39	0.000338584	0.0089305
upregulated	APOA2 neurons	MF	GO:0030374	nuclear receptor coactivator activity	40	0.000341877	0.0089305
upregulated	APOA2 neurons	CC	GO:0005654	nucleoplasm	2879	0	0
upregulated	APOA2 neurons	CC	GO:0005737	cytoplasm	8396	0	0
upregulated	APOA2 neurons	CC	GO:0005813	centrosome	499	0	0
upregulated	APOA2 neurons	CC	GO:0005829	cytosol	2731	0	0
upregulated	APOA2 neurons	CC	GO:0098978	glutamatergic synapse	152	0	0
upregulated	APOA2 neurons	CC	GO:0005730	nucleolus	716	1.33e-15	1.59e-13
upregulated	APOA2 neurons	CC	GO:0030424	axon	329	4.55e-15	4.64e-13
upregulated	APOA2 neurons	CC	GO:0043025	neuronal cell body	194	4.78e-13	4.27e-11
upregulated	APOA2 neurons	CC	GO:0030425	dendrite	305	3.2e-12	2.54e-10
upregulated	APOA2 neurons	CC	GO:0000139	Golgi membrane	292	2.26e-11	1.62e-09
upregulated	APOA2 neurons	CC	GO:0014069	postsynaptic density	160	6.76e-11	4.39e-09
upregulated	APOA2 neurons	CC	GO:0005739	mitochondrion	1222	1.46e-10	8.69e-09
upregulated	APOA2 neurons	CC	GO:0005874	microtubule	272	7.25e-10	3.98e-08
upregulated	APOA2 neurons	CC	GO:0098685	Schaffer collateral - CA1 synapse	42	1.05e-09	5.34e-08
upregulated	APOA2 neurons	CC	GO:0045202	synapse	804	1.17e-09	5.56e-08
upregulated	APOA2 neurons	CC	GO:0048471	perinuclear region of cytoplasm	398	4.9e-09	2.19e-07
upregulated	APOA2 neurons	CC	GO:0048786	presynaptic active zone	39	1.24e-08	5.21e-07
upregulated	APOA2 neurons	CC	GO:0099061	integral component of postsynaptic density membrane	24	5.77e-08	2.29e-06
upregulated	APOA2 neurons	CC	GO:0043005	neuron projection	754	6.16e-08	2.31e-06
upregulated	APOA2 neurons	CC	GO:0042734	presynaptic membrane	58	1.25e-07	4.47e-06
upregulated	APOA2 neurons	CC	GO:0098793	presynapse	283	1.85e-07	6.19e-06
upregulated	APOA2 neurons	CC	GO:0008021	synaptic vesicle	119	1.91e-07	6.19e-06
upregulated	APOA2 neurons	CC	GO:0016607	nuclear speck	305	2.09e-07	6.49e-06
upregulated	APOA2 neurons	CC	GO:0000151	ubiquitin ligase complex	234	2.73e-07	8.12e-06
upregulated	APOA2 neurons	CC	GO:0030672	synaptic vesicle membrane	55	3.36e-07	9.4e-06
upregulated	APOA2 neurons	CC	GO:0098794	postsynapse	343	3.42e-07	9.4e-06
upregulated	APOA2 neurons	CC	GO:0140513	nuclear protein-containing complex	1013	4.29e-07	1.13e-05
upregulated	APOA2 neurons	CC	GO:0032991	protein-containing complex	4277	8.02e-07	2.05e-05
upregulated	APOA2 neurons	CC	GO:0044304	main axon	33	9.19e-07	2.26e-05
upregulated	APOA2 neurons	CC	GO:0030426	growth cone	73	1.09e-06	2.6e-05
upregulated	APOA2 neurons	CC	GO:1990904	ribonucleoprotein complex	624	1.75e-06	4.02e-05
upregulated	APOA2 neurons	CC	GO:0005856	cytoskeleton	1673	3.05e-06	6.81e-05
upregulated	APOA2 neurons	CC	GO:0005783	endoplasmic reticulum	1149	3.54e-06	7.46e-05
upregulated	APOA2 neurons	CC	GO:0005634	nucleus	5625	3.55e-06	7.46e-05
upregulated	APOA2 neurons	CC	GO:0005794	Golgi apparatus	1054	4.38e-06	8.93e-05
upregulated	APOA2 neurons	CC	GO:0031965	nuclear membrane	197	5.08e-06	0.000100238
upregulated	APOA2 neurons	CC	GO:0043197	dendritic spine	77	5.19e-06	0.000100238
upregulated	APOA2 neurons	CC	GO:0098839	postsynaptic density membrane	42	5.53e-06	0.000103832
upregulated	APOA2 neurons	CC	GO:0140535	intracellular protein-containing complex	728	6.13e-06	0.000112311
upregulated	APOA2 neurons	CC	GO:0005912	adherens junction	110	9.61e-06	0.000171557
upregulated	APOA2 neurons	CC	GO:0000785	chromatin	324	1.49e-05	0.00025723
upregulated	APOA2 neurons	CC	GO:0032839	dendrite cytoplasm	17	1.51e-05	0.00025723
upregulated	APOA2 neurons	CC	GO:0034451	centriolar satellite	85	1.77e-05	0.000293791
upregulated	APOA2 neurons	CC	GO:0016604	nuclear body	636	2.18e-05	0.000353492
upregulated	APOA2 neurons	CC	GO:1904115	axon cytoplasm	29	2.45e-05	0.000388043
upregulated	APOA2 neurons	CC	GO:0005643	nuclear pore	48	2.7e-05	0.000419244
upregulated	APOA2 neurons	CC	GO:0016234	inclusion body	64	4.76e-05	0.000722936
upregulated	APOA2 neurons	CC	GO:0036064	ciliary basal body	121	5.92e-05	0.000870645
upregulated	APOA2 neurons	CC	GO:0032281	AMPA glutamate receptor complex	23	6.09e-05	0.000870645
upregulated	APOA2 neurons	CC	GO:0019013	viral nucleocapsid	40	6.12e-05	0.000870645
upregulated	APOA2 neurons	CC	GO:0008328	ionotropic glutamate receptor complex	41	6.22e-05	0.000870645
upregulated	APOA2 neurons	CC	GO:0000776	kinetochore	99	6.51e-05	0.000893439
upregulated	APOA2 neurons	CC	GO:0005814	centriole	103	7.01e-05	0.000943993
upregulated	APOA2 neurons	CC	GO:0005635	nuclear envelope	311	9.11e-05	0.00120483
upregulated	APOA2 neurons	CC	GO:0098982	GABA-ergic synapse	29	9.77e-05	0.00126824
upregulated	APOA2 neurons	CC	GO:0071013	catalytic step 2 spliceosome	73	0.000116563	0.00148618
upregulated	APOA2 neurons	CC	GO:0035869	ciliary transition zone	59	0.000129866	0.00162674
upregulated	APOA2 neurons	CC	GO:1902494	catalytic complex	1268	0.00016178	0.00197679
upregulated	APOA2 neurons	CC	GO:0000932	P-body	65	0.000163349	0.00197679
upregulated	APOA2 neurons	CC	GO:0098686	hippocampal mossy fiber to CA3 synapse	15	0.000171638	0.00202762
upregulated	APOA2 neurons	CC	GO:0001650	fibrillar center	120	0.000173228	0.00202762
upregulated	APOA2 neurons	CC	GO:0034045	phagophore assembly site membrane	12	0.000177183	0.00204046
upregulated	APOA2 neurons	CC	GO:0005789	endoplasmic reticulum membrane	558	0.000182964	0.00207359
upregulated	APOA2 neurons	CC	GO:0005802	trans-Golgi network	155	0.000188808	0.00210639
upregulated	APOA2 neurons	CC	GO:0045211	postsynaptic membrane	151	0.000199778	0.00219448
upregulated	APOA2 neurons	CC	GO:0031463	Cul3-RING ubiquitin ligase complex	31	0.000224209	0.00242553
upregulated	APOA2 neurons	CC	GO:0005769	early endosome	225	0.000237118	0.0025269
upregulated	APOA2 neurons	CC	GO:0005793	endoplasmic reticulum-Golgi intermediate compartment	63	0.0002537	0.00266385
upregulated	APOA2 neurons	CC	GO:0010494	cytoplasmic stress granule	44	0.000272283	0.00277823
upregulated	APOA2 neurons	CC	GO:0005770	late endosome	173	0.000272375	0.00277823
upregulated	APOA2 neurons	CC	GO:0000922	spindle pole	111	0.000377457	0.00379584
upregulated	APOA2 neurons	CC	GO:0030496	midbody	133	0.00040276	0.00395098
upregulated	APOA2 neurons	CC	GO:0042645	mitochondrial nucleoid	38	0.000403952	0.00395098
upregulated	APOA2 neurons	CC	GO:0097546	ciliary base	26	0.000418043	0.00403355
upregulated	APOA2 neurons	CC	GO:0030027	lamellipodium	133	0.000489399	0.00465908
upregulated	APOA2 neurons	CC	GO:0098800	inner mitochondrial membrane protein complex	101	0.000581601	0.00546399
upregulated	APOA2 neurons	CC	GO:0060076	excitatory synapse	24	0.000597193	0.00548835
upregulated	APOA2 neurons	CC	GO:0031594	neuromuscular junction	50	0.000599568	0.00548835
upregulated	APOA2 neurons	CC	GO:0005776	autophagosome	68	0.000665381	0.0060137
upregulated	APOA2 neurons	CC	GO:0005868	cytoplasmic dynein complex	17	0.000682923	0.00609509
upregulated	APOA2 neurons	CC	GO:0031519	PcG protein complex	40	0.000928977	0.00818876
upregulated	APOA2 neurons	CC	GO:0005847	mRNA cleavage and polyadenylation specificity factor complex	15	0.000946562	0.00824201
upregulated	APOA2 neurons	CC	GO:0005876	spindle microtubule	48	0.000958397	0.00824452
upregulated	APOA2 neurons	CC	GO:0030315	T-tubule	23	0.00101141	0.00859698
upregulated	APOA2 neurons	CC	GO:0071782	endoplasmic reticulum tubular network	21	0.00112426	0.00944375
upregulated	F5 neurons	BP	GO:0006886	intracellular protein transport	633	1e-08	5.6e-05
upregulated	F5 neurons	BP	GO:0018105	peptidyl-serine phosphorylation	229	4.81e-07	0.0011148
upregulated	F5 neurons	BP	GO:0006355	regulation of DNA-templated transcription	2617	6e-07	0.0011148
upregulated	F5 neurons	BP	GO:0006418	tRNA aminoacylation for protein translation	41	3.81e-06	0.00530974
upregulated	F5 neurons	BP	GO:0015031	protein transport	1026	7.13e-06	0.00661809
upregulated	F5 neurons	BP	GO:2000300	regulation of synaptic vesicle exocytosis	36	8.48e-06	0.00661809
upregulated	F5 neurons	BP	GO:0043161	proteasome-mediated ubiquitin-dependent protein catabolic process	325	9.48e-06	0.00661809
upregulated	F5 neurons	BP	GO:0016310	phosphorylation	1566	9.5e-06	0.00661809
upregulated	F5 neurons	BP	GO:0001956	positive regulation of neurotransmitter secretion	13	1.26e-05	0.00724894
upregulated	F5 neurons	BP	GO:0050804	modulation of chemical synaptic transmission	260	1.3e-05	0.00724894
upregulated	F5 neurons	BP	GO:0003341	cilium movement	121	1.6e-05	0.00812314
upregulated	F5 neurons	MF	GO:0005524	ATP binding	1283	0	0
upregulated	F5 neurons	MF	GO:0046872	metal ion binding	3002	0	0
upregulated	F5 neurons	MF	GO:0004674	protein serine/threonine kinase activity	367	2.19e-07	7.82e-05
upregulated	F5 neurons	MF	GO:0004812	aminoacyl-tRNA ligase activity	42	1.43e-06	0.000381724
upregulated	F5 neurons	MF	GO:0008017	microtubule binding	215	8.28e-06	0.00177393
upregulated	F5 neurons	MF	GO:0000049	tRNA binding	53	1e-05	0.00178864
upregulated	F5 neurons	MF	GO:0004707	MAP kinase activity	17	1.18e-05	0.00179979
upregulated	F5 neurons	MF	GO:0004843	cysteine-type deubiquitinase activity	81	1.85e-05	0.00247346
upregulated	F5 neurons	MF	GO:0003729	mRNA binding	230	3.38e-05	0.0040165
upregulated	F5 neurons	MF	GO:0003676	nucleic acid binding	3113	4.5e-05	0.00482058
upregulated	F5 neurons	MF	GO:0019904	protein domain specific binding	470	6.43e-05	0.00625581
upregulated	F5 neurons	MF	GO:0004970	ionotropic glutamate receptor activity	18	0.000107034	0.00955279
upregulated	F5 neurons	CC	GO:0005654	nucleoplasm	2879	0	0
upregulated	F5 neurons	CC	GO:0005730	nucleolus	716	0	0
upregulated	F5 neurons	CC	GO:0005737	cytoplasm	8396	0	0
upregulated	F5 neurons	CC	GO:0005829	cytosol	2731	0	0
upregulated	F5 neurons	CC	GO:0005813	centrosome	499	2.26e-11	3.23e-09
upregulated	F5 neurons	CC	GO:0098978	glutamatergic synapse	152	2.65e-10	3.15e-08
upregulated	F5 neurons	CC	GO:0005739	mitochondrion	1222	3.94e-10	4.02e-08
upregulated	F5 neurons	CC	GO:0140513	nuclear protein-containing complex	1013	1.76e-09	1.58e-07
upregulated	F5 neurons	CC	GO:0098685	Schaffer collateral - CA1 synapse	42	1.75e-08	1.38e-06
upregulated	F5 neurons	CC	GO:0014069	postsynaptic density	160	1.17e-07	8.35e-06
upregulated	F5 neurons	CC	GO:0043197	dendritic spine	77	3.49e-07	2.14e-05
upregulated	F5 neurons	CC	GO:0000139	Golgi membrane	292	3.6e-07	2.14e-05
upregulated	F5 neurons	CC	GO:0005930	axoneme	89	1.11e-06	5.86e-05
upregulated	F5 neurons	CC	GO:0036064	ciliary basal body	121	1.17e-06	5.86e-05
upregulated	F5 neurons	CC	GO:0043025	neuronal cell body	194	1.23e-06	5.86e-05
upregulated	F5 neurons	CC	GO:0044304	main axon	33	1.99e-06	8.86e-05
upregulated	F5 neurons	CC	GO:0099061	integral component of postsynaptic density membrane	24	2.67e-06	0.000112316
upregulated	F5 neurons	CC	GO:0032991	protein-containing complex	4277	4.82e-06	0.000184646
upregulated	F5 neurons	CC	GO:0005643	nuclear pore	48	4.91e-06	0.000184646
upregulated	F5 neurons	CC	GO:0016607	nuclear speck	305	6.4e-06	0.000228496
upregulated	F5 neurons	CC	GO:0030425	dendrite	305	8.04e-06	0.000273281
upregulated	F5 neurons	CC	GO:0032281	AMPA glutamate receptor complex	23	9.75e-06	0.000304288
upregulated	F5 neurons	CC	GO:0005802	trans-Golgi network	155	9.8e-06	0.000304288
upregulated	F5 neurons	CC	GO:0043005	neuron projection	754	1.16e-05	0.000346264
upregulated	F5 neurons	CC	GO:0030424	axon	329	1.71e-05	0.000463254
upregulated	F5 neurons	CC	GO:0098839	postsynaptic density membrane	42	1.72e-05	0.000463254
upregulated	F5 neurons	CC	GO:0048471	perinuclear region of cytoplasm	398	1.75e-05	0.000463254
upregulated	F5 neurons	CC	GO:0140535	intracellular protein-containing complex	728	2.88e-05	0.00073387
upregulated	F5 neurons	CC	GO:0031965	nuclear membrane	197	3.56e-05	0.000876152
upregulated	F5 neurons	CC	GO:0000785	chromatin	324	3.7e-05	0.000879755
upregulated	F5 neurons	CC	GO:0008023	transcription elongation factor complex	47	4.29e-05	0.000988205
upregulated	F5 neurons	CC	GO:0005694	chromosome	686	4.97e-05	0.00110972
upregulated	F5 neurons	CC	GO:0005634	nucleus	5625	5.15e-05	0.00111525
upregulated	F5 neurons	CC	GO:0035859	Seh1-associated complex	14	5.43e-05	0.00113963
upregulated	F5 neurons	CC	GO:0016604	nuclear body	636	5.6e-05	0.00114221
upregulated	F5 neurons	CC	GO:0098794	postsynapse	343	0.000106384	0.00210995
upregulated	F5 neurons	CC	GO:0035869	ciliary transition zone	59	0.000133598	0.00257807
upregulated	F5 neurons	CC	GO:0005783	endoplasmic reticulum	1149	0.000145103	0.0027264
upregulated	F5 neurons	CC	GO:0001650	fibrillar center	120	0.000194586	0.00356076
upregulated	F5 neurons	CC	GO:0019005	SCF ubiquitin ligase complex	50	0.000199482	0.00356076
upregulated	F5 neurons	CC	GO:0043198	dendritic shaft	15	0.000206401	0.0035944
upregulated	F5 neurons	CC	GO:0071339	MLL1 complex	26	0.000212574	0.00361376
upregulated	F5 neurons	CC	GO:0030496	midbody	133	0.000246963	0.00410073
upregulated	F5 neurons	CC	GO:0016605	PML body	64	0.000254555	0.00413073
upregulated	F5 neurons	CC	GO:0031462	Cul2-RING ubiquitin ligase complex	13	0.000346262	0.00549403
upregulated	F5 neurons	CC	GO:0032839	dendrite cytoplasm	17	0.000400517	0.00610257
upregulated	F5 neurons	CC	GO:0005912	adherens junction	110	0.00040171	0.00610257
upregulated	F5 neurons	CC	GO:0000776	kinetochore	99	0.000413803	0.00615531
upregulated	F5 neurons	CC	GO:0032040	small-subunit processome	36	0.000422678	0.00615902
upregulated	F5 neurons	CC	GO:0035861	site of double-strand break	52	0.00047117	0.00672831
upregulated	F5 neurons	CC	GO:0005669	transcription factor TFIID complex	38	0.000512405	0.00717367
upregulated	F5 neurons	CC	GO:0071005	U2-type precatalytic spliceosome	42	0.00057667	0.00781017
upregulated	F5 neurons	CC	GO:0030687	preribosome, large subunit precursor	17	0.000579746	0.00781017
upregulated	F5 neurons	CC	GO:0005635	nuclear envelope	311	0.000610977	0.00807847
upregulated	F5 neurons	CC	GO:0030672	synaptic vesicle membrane	55	0.000677153	0.00879068
upregulated	F5 neurons	CC	GO:0032039	integrator complex	18	0.000733295	0.00933024
upregulated	F5 neurons	CC	GO:0005891	voltage-gated calcium channel complex	34	0.000744851	0.00933024
upregulated	F5 neurons	CC	GO:0045211	postsynaptic membrane	151	0.00077798	0.0095772
upregulated	F5 neurons	CC	GO:0005793	endoplasmic reticulum-Golgi intermediate compartment	63	0.000791812	0.00958227
upregulated	KIR3DL12 neurons	BP	GO:0006886	intracellular protein transport	633	1.01e-12	5.62e-09
upregulated	KIR3DL12 neurons	BP	GO:0050911	detection of chemical stimulus involved in sensory perception of smell	237	1.14e-10	3.18e-07
upregulated	KIR3DL12 neurons	BP	GO:0018105	peptidyl-serine phosphorylation	229	8.85e-10	1.64e-06
upregulated	KIR3DL12 neurons	BP	GO:0060271	cilium assembly	256	6.4e-07	0.00089225
upregulated	KIR3DL12 neurons	BP	GO:0043161	proteasome-mediated ubiquitin-dependent protein catabolic process	325	9.41e-07	0.00104911
upregulated	KIR3DL12 neurons	BP	GO:0010976	positive regulation of neuron projection development	75	2.06e-06	0.00186137
upregulated	KIR3DL12 neurons	BP	GO:0006511	ubiquitin-dependent protein catabolic process	505	2.45e-06	0.00186137
upregulated	KIR3DL12 neurons	BP	GO:0007186	G protein-coupled receptor signaling pathway	881	2.67e-06	0.00186137
upregulated	KIR3DL12 neurons	BP	GO:2000300	regulation of synaptic vesicle exocytosis	36	3.8e-06	0.00235599
upregulated	KIR3DL12 neurons	BP	GO:0007020	microtubule nucleation	22	8.45e-06	0.00471362
upregulated	KIR3DL12 neurons	BP	GO:0006468	protein phosphorylation	1269	9.63e-06	0.00488381
upregulated	KIR3DL12 neurons	BP	GO:0000132	establishment of mitotic spindle orientation	26	1.57e-05	0.00687591
upregulated	KIR3DL12 neurons	BP	GO:0051276	chromosome organization	419	1.6e-05	0.00687591
upregulated	KIR3DL12 neurons	MF	GO:0005524	ATP binding	1283	0	0
upregulated	KIR3DL12 neurons	MF	GO:0046872	metal ion binding	3002	2.11e-15	1.13e-12
upregulated	KIR3DL12 neurons	MF	GO:0004674	protein serine/threonine kinase activity	367	4.44e-11	1.59e-08
upregulated	KIR3DL12 neurons	MF	GO:0004984	olfactory receptor activity	237	1.03e-10	2.76e-08
upregulated	KIR3DL12 neurons	MF	GO:0005096	GTPase activator activity	200	1.24e-08	2.66e-06
upregulated	KIR3DL12 neurons	MF	GO:0019904	protein domain specific binding	470	5.42e-08	9.68e-06
upregulated	KIR3DL12 neurons	MF	GO:0031625	ubiquitin protein ligase binding	241	1.98e-07	2.73e-05
upregulated	KIR3DL12 neurons	MF	GO:0003729	mRNA binding	230	2.04e-07	2.73e-05
upregulated	KIR3DL12 neurons	MF	GO:0016874	ligase activity	234	8.08e-07	9.61e-05
upregulated	KIR3DL12 neurons	MF	GO:0003723	RNA binding	951	2.05e-06	0.000219933
upregulated	KIR3DL12 neurons	MF	GO:0019901	protein kinase binding	499	3.51e-06	0.000341742
upregulated	KIR3DL12 neurons	MF	GO:0000287	magnesium ion binding	179	4.04e-06	0.000360431
upregulated	KIR3DL12 neurons	MF	GO:0008017	microtubule binding	215	8.77e-06	0.000722652
upregulated	KIR3DL12 neurons	MF	GO:0003724	RNA helicase activity	58	1.31e-05	0.00100145
upregulated	KIR3DL12 neurons	MF	GO:0097718	disordered domain specific binding	24	2.8e-05	0.00199931
upregulated	KIR3DL12 neurons	MF	GO:0042393	histone binding	195	3.44e-05	0.00229965
upregulated	KIR3DL12 neurons	MF	GO:0043022	ribosome binding	47	7.91e-05	0.00498136
upregulated	KIR3DL12 neurons	MF	GO:0003682	chromatin binding	469	8.64e-05	0.00514149
upregulated	KIR3DL12 neurons	MF	GO:0034237	protein kinase A regulatory subunit binding	22	9.18e-05	0.00517204
upregulated	KIR3DL12 neurons	MF	GO:0000993	RNA polymerase II complex binding	26	0.000101371	0.0054284
upregulated	KIR3DL12 neurons	MF	GO:0004707	MAP kinase activity	17	0.000126306	0.00633652
upregulated	KIR3DL12 neurons	MF	GO:0061630	ubiquitin protein ligase activity	224	0.000130162	0.00633652
upregulated	KIR3DL12 neurons	MF	GO:0005516	calmodulin binding	98	0.000145004	0.00675215
upregulated	KIR3DL12 neurons	MF	GO:0004930	G protein-coupled receptor activity	621	0.000156425	0.00698045
upregulated	KIR3DL12 neurons	MF	GO:0008013	beta-catenin binding	70	0.000171439	0.00734445
upregulated	KIR3DL12 neurons	MF	GO:0003730	mRNA 3'-UTR binding	65	0.000184799	0.00761232
upregulated	KIR3DL12 neurons	CC	GO:0005654	nucleoplasm	2879	0	0
upregulated	KIR3DL12 neurons	CC	GO:0005737	cytoplasm	8396	0	0
upregulated	KIR3DL12 neurons	CC	GO:0005813	centrosome	499	0	0
upregulated	KIR3DL12 neurons	CC	GO:0005829	cytosol	2731	0	0
upregulated	KIR3DL12 neurons	CC	GO:0098978	glutamatergic synapse	152	0	0
upregulated	KIR3DL12 neurons	CC	GO:0014069	postsynaptic density	160	7.94e-13	9.45e-11
upregulated	KIR3DL12 neurons	CC	GO:0016607	nuclear speck	305	1.22e-11	1.24e-09
upregulated	KIR3DL12 neurons	CC	GO:0005739	mitochondrion	1222	5.36e-11	4.78e-09
upregulated	KIR3DL12 neurons	CC	GO:0005730	nucleolus	716	5.14e-10	4.08e-08
upregulated	KIR3DL12 neurons	CC	GO:0030425	dendrite	305	1.35e-09	9.61e-08
upregulated	KIR3DL12 neurons	CC	GO:0030424	axon	329	5.31e-09	3.44e-07
upregulated	KIR3DL12 neurons	CC	GO:0005794	Golgi apparatus	1054	1.95e-08	1.16e-06
upregulated	KIR3DL12 neurons	CC	GO:0048471	perinuclear region of cytoplasm	398	6.62e-08	3.64e-06
upregulated	KIR3DL12 neurons	CC	GO:0099061	integral component of postsynaptic density membrane	24	1.51e-07	7.44e-06
upregulated	KIR3DL12 neurons	CC	GO:0032991	protein-containing complex	4277	1.56e-07	7.44e-06
upregulated	KIR3DL12 neurons	CC	GO:0030027	lamellipodium	133	2.02e-07	9.01e-06
upregulated	KIR3DL12 neurons	CC	GO:0043025	neuronal cell body	194	3.88e-07	1.63e-05
upregulated	KIR3DL12 neurons	CC	GO:0000139	Golgi membrane	292	5.07e-07	2.01e-05
upregulated	KIR3DL12 neurons	CC	GO:0043197	dendritic spine	77	7.86e-07	2.88e-05
upregulated	KIR3DL12 neurons	CC	GO:0000151	ubiquitin ligase complex	234	8.07e-07	2.88e-05
upregulated	KIR3DL12 neurons	CC	GO:0005783	endoplasmic reticulum	1149	1.14e-06	3.88e-05
upregulated	KIR3DL12 neurons	CC	GO:0008021	synaptic vesicle	119	1.25e-06	4.04e-05
upregulated	KIR3DL12 neurons	CC	GO:0098685	Schaffer collateral - CA1 synapse	42	1.47e-06	4.56e-05
upregulated	KIR3DL12 neurons	CC	GO:0030496	midbody	133	1.7e-06	5.07e-05
upregulated	KIR3DL12 neurons	CC	GO:0043005	neuron projection	754	3.18e-06	9.08e-05
upregulated	KIR3DL12 neurons	CC	GO:0005912	adherens junction	110	3.68e-06	0.000101124
upregulated	KIR3DL12 neurons	CC	GO:0005802	trans-Golgi network	155	6.06e-06	0.00016023
upregulated	KIR3DL12 neurons	CC	GO:0042734	presynaptic membrane	58	7.02e-06	0.000179029
upregulated	KIR3DL12 neurons	CC	GO:1904115	axon cytoplasm	29	8.9e-06	0.000219125
upregulated	KIR3DL12 neurons	CC	GO:0005765	lysosomal membrane	127	1.18e-05	0.000281564
upregulated	KIR3DL12 neurons	CC	GO:0140535	intracellular protein-containing complex	728	1.28e-05	0.000294922
upregulated	KIR3DL12 neurons	CC	GO:0098793	presynapse	283	2.15e-05	0.000478805
upregulated	KIR3DL12 neurons	CC	GO:0005643	nuclear pore	48	2.95e-05	0.000638794
upregulated	KIR3DL12 neurons	CC	GO:0030672	synaptic vesicle membrane	55	4.28e-05	0.000898283
upregulated	KIR3DL12 neurons	CC	GO:0005856	cytoskeleton	1673	5.02e-05	0.000999587
upregulated	KIR3DL12 neurons	CC	GO:0035869	ciliary transition zone	59	5.04e-05	0.000999587
upregulated	KIR3DL12 neurons	CC	GO:0030426	growth cone	73	5.26e-05	0.000999689
upregulated	KIR3DL12 neurons	CC	GO:0034451	centriolar satellite	85	5.32e-05	0.000999689
upregulated	KIR3DL12 neurons	CC	GO:0005634	nucleus	5625	6.2e-05	0.00113523
upregulated	KIR3DL12 neurons	CC	GO:0071339	MLL1 complex	26	6.68e-05	0.00119301
upregulated	KIR3DL12 neurons	CC	GO:0048786	presynaptic active zone	39	7.62e-05	0.00132747
upregulated	KIR3DL12 neurons	CC	GO:0010494	cytoplasmic stress granule	44	8.39e-05	0.00142692
upregulated	KIR3DL12 neurons	CC	GO:0036064	ciliary basal body	121	9.05e-05	0.00150312
upregulated	KIR3DL12 neurons	CC	GO:1990904	ribonucleoprotein complex	624	0.000101699	0.0016503
upregulated	KIR3DL12 neurons	CC	GO:0005776	autophagosome	68	0.000113985	0.00180857
upregulated	KIR3DL12 neurons	CC	GO:0005635	nuclear envelope	311	0.000126711	0.00196678
upregulated	KIR3DL12 neurons	CC	GO:0005770	late endosome	173	0.0001366	0.00206894
upregulated	KIR3DL12 neurons	CC	GO:0005769	early endosome	225	0.000139089	0.00206894
upregulated	KIR3DL12 neurons	CC	GO:0031519	PcG protein complex	40	0.000149834	0.00214222
upregulated	KIR3DL12 neurons	CC	GO:0008076	voltage-gated potassium channel complex	64	0.000150016	0.00214222
upregulated	KIR3DL12 neurons	CC	GO:0071013	catalytic step 2 spliceosome	73	0.000155508	0.00217711
upregulated	KIR3DL12 neurons	CC	GO:0008023	transcription elongation factor complex	47	0.00016763	0.00230168
upregulated	KIR3DL12 neurons	CC	GO:0016363	nuclear matrix	54	0.000176382	0.00237617
upregulated	KIR3DL12 neurons	CC	GO:0016604	nuclear body	636	0.000261269	0.00345455
upregulated	KIR3DL12 neurons	CC	GO:0016234	inclusion body	64	0.000279636	0.00363018
upregulated	KIR3DL12 neurons	CC	GO:0045202	synapse	804	0.000302014	0.00385068
upregulated	KIR3DL12 neurons	CC	GO:0016020	membrane	7641	0.000314207	0.00393586
upregulated	KIR3DL12 neurons	CC	GO:0098982	GABA-ergic synapse	29	0.000328488	0.00404381
upregulated	KIR3DL12 neurons	CC	GO:0005814	centriole	103	0.000343159	0.00415074
upregulated	KIR3DL12 neurons	CC	GO:0031201	SNARE complex	38	0.000350313	0.00415074
upregulated	KIR3DL12 neurons	CC	GO:0032281	AMPA glutamate receptor complex	23	0.00035786	0.00415074
upregulated	KIR3DL12 neurons	CC	GO:0097431	mitotic spindle pole	29	0.000360428	0.00415074
upregulated	KIR3DL12 neurons	CC	GO:0071007	U2-type catalytic step 2 spliceosome	24	0.000370921	0.00420377
upregulated	KIR3DL12 neurons	CC	GO:0031901	early endosome membrane	70	0.000400196	0.00446469
upregulated	KIR3DL12 neurons	CC	GO:1990752	microtubule end	29	0.00044028	0.00483631
upregulated	KIR3DL12 neurons	CC	GO:0031463	Cul3-RING ubiquitin ligase complex	31	0.000481231	0.00520605
upregulated	KIR3DL12 neurons	CC	GO:0055037	recycling endosome	111	0.000542043	0.0057764
upregulated	KIR3DL12 neurons	CC	GO:0071005	U2-type precatalytic spliceosome	42	0.000554669	0.00582403
upregulated	KIR3DL12 neurons	CC	GO:0001650	fibrillar center	120	0.000572295	0.00592201
upregulated	KIR3DL12 neurons	CC	GO:0016605	PML body	64	0.000582002	0.00593642
upregulated	KIR3DL12 neurons	CC	GO:0031594	neuromuscular junction	50	0.000639278	0.00642044
upregulated	KIR3DL12 neurons	CC	GO:0030990	intraciliary transport particle	25	0.000647439	0.00642044
upregulated	KIR3DL12 neurons	CC	GO:0005868	cytoplasmic dynein complex	17	0.000721319	0.00705509
upregulated	KIR3DL12 neurons	CC	GO:0098800	inner mitochondrial membrane protein complex	101	0.000740019	0.00714018
upregulated	KIR3DL12 neurons	CC	GO:0060076	excitatory synapse	24	0.000812659	0.0076567
upregulated	KIR3DL12 neurons	CC	GO:0019005	SCF ubiquitin ligase complex	50	0.000814998	0.0076567
upregulated	KIR3DL12 neurons	CC	GO:0005747	mitochondrial respiratory chain complex I	38	0.000856412	0.00794128
upregulated	KIR3DL12 neurons	CC	GO:0030136	clathrin-coated vesicle	81	0.000948478	0.00868222
upregulated	KIR3DL12 neurons	CC	GO:1902554	serine/threonine protein kinase complex	84	0.00101241	0.00915011
upregulated	astrocytes	BP	GO:0007186	G protein-coupled receptor signaling pathway	881	0	0
upregulated	astrocytes	BP	GO:0050911	detection of chemical stimulus involved in sensory perception of smell	237	0	0
upregulated	astrocytes	BP	GO:0006412	translation	670	1.55e-15	2.89e-12
upregulated	astrocytes	BP	GO:0015074	DNA integration	53	2.37e-12	3.31e-09
upregulated	astrocytes	BP	GO:0009952	anterior/posterior pattern specification	179	1.39e-09	1.55e-06
upregulated	astrocytes	BP	GO:0006278	RNA-templated DNA biosynthetic process	85	6.42e-09	5.61e-06
upregulated	astrocytes	BP	GO:0019068	virion assembly	49	7.05e-09	5.61e-06
upregulated	astrocytes	BP	GO:0001580	detection of chemical stimulus involved in sensory perception of bitter taste	25	5.51e-08	3.84e-05
upregulated	astrocytes	BP	GO:0006954	inflammatory response	476	2.8e-07	0.000173323
upregulated	astrocytes	BP	GO:0016032	viral process	300	4.81e-07	0.000268187
upregulated	astrocytes	BP	GO:0006955	immune response	1045	7.67e-07	0.000377591
upregulated	astrocytes	BP	GO:0050829	defense response to Gram-negative bacterium	57	8.13e-07	0.000377591
upregulated	astrocytes	BP	GO:0061844	antimicrobial humoral immune response mediated by antimicrobial peptide	48	3.7e-06	0.00156673
upregulated	astrocytes	BP	GO:0042742	defense response to bacterium	200	4.04e-06	0.00156673
upregulated	astrocytes	BP	GO:0006355	regulation of DNA-templated transcription	2617	4.21e-06	0.00156673
upregulated	astrocytes	BP	GO:0045665	negative regulation of neuron differentiation	54	7.39e-06	0.00257549
upregulated	astrocytes	BP	GO:0045944	positive regulation of transcription by RNA polymerase II	1029	8.93e-06	0.00292858
upregulated	astrocytes	BP	GO:0042474	middle ear morphogenesis	18	1.96e-05	0.00583017
upregulated	astrocytes	BP	GO:0048710	regulation of astrocyte differentiation	19	1.99e-05	0.00583017
upregulated	astrocytes	BP	GO:0001942	hair follicle development	72	3.06e-05	0.00852791
upregulated	astrocytes	MF	GO:0004930	G protein-coupled receptor activity	621	0	0
upregulated	astrocytes	MF	GO:0004984	olfactory receptor activity	237	0	0
upregulated	astrocytes	MF	GO:0003735	structural constituent of ribosome	262	2.22e-16	7.93e-14
upregulated	astrocytes	MF	GO:0004523	RNA-DNA hybrid ribonuclease activity	46	4.15e-09	1.11e-06
upregulated	astrocytes	MF	GO:0000981	DNA-binding transcription factor activity, RNA polymerase II-specific	747	2.07e-08	4.43e-06
upregulated	astrocytes	MF	GO:0000978	RNA polymerase II cis-regulatory region sequence-specific DNA binding	558	5.22e-08	9.31e-06
upregulated	astrocytes	MF	GO:0005125	cytokine activity	161	9.74e-07	0.000149047
upregulated	astrocytes	MF	GO:0001228	DNA-binding transcription activator activity, RNA polymerase II-specific	397	1.87e-06	0.000240339
upregulated	astrocytes	MF	GO:0003676	nucleic acid binding	3113	2.11e-06	0.000240339
upregulated	astrocytes	MF	GO:0005179	hormone activity	96	2.33e-06	0.000240339
upregulated	astrocytes	MF	GO:0003964	RNA-directed DNA polymerase activity	32	2.47e-06	0.000240339
upregulated	astrocytes	MF	GO:0033038	bitter taste receptor activity	16	6.41e-06	0.000571698
upregulated	astrocytes	MF	GO:0008009	chemokine activity	46	7.66e-06	0.000631077
upregulated	astrocytes	MF	GO:0005198	structural molecule activity	566	2.18e-05	0.00166559
upregulated	astrocytes	MF	GO:0005126	cytokine receptor binding	208	4.57e-05	0.00326507
upregulated	astrocytes	MF	GO:0048020	CCR chemokine receptor binding	30	7.39e-05	0.00494995
upregulated	astrocytes	CC	GO:0016021	integral component of membrane	5298	0	0
upregulated	astrocytes	CC	GO:0005615	extracellular space	1008	2.22e-16	7.93e-14
upregulated	astrocytes	CC	GO:0000786	nucleosome	94	2.22e-12	5.27e-10
upregulated	astrocytes	CC	GO:0045095	keratin filament	52	4.36e-09	7.78e-07
upregulated	astrocytes	CC	GO:0005840	ribosome	327	3.99e-08	5.7e-06
upregulated	astrocytes	CC	GO:0097386	glial cell projection	11	6.41e-07	7.63e-05
upregulated	astrocytes	CC	GO:0022627	cytosolic small ribosomal subunit	46	5.46e-06	0.000557119
upregulated	astrocytes	CC	GO:0005576	extracellular region	1538	1.8e-05	0.00160822
upregulated	astrocytes	CC	GO:0005886	plasma membrane	3654	2.89e-05	0.00229245
upregulated	oligodendrocytes	BP	GO:0007186	G protein-coupled receptor signaling pathway	881	0	0
upregulated	oligodendrocytes	BP	GO:0050911	detection of chemical stimulus involved in sensory perception of smell	237	0	0
upregulated	oligodendrocytes	BP	GO:0015074	DNA integration	53	2.64e-10	4.9e-07
upregulated	oligodendrocytes	BP	GO:0006412	translation	670	9.56e-10	1.33e-06
upregulated	oligodendrocytes	BP	GO:0006355	regulation of DNA-templated transcription	2617	1.37e-09	1.52e-06
upregulated	oligodendrocytes	BP	GO:0019068	virion assembly	49	5.96e-08	5.53e-05
upregulated	oligodendrocytes	BP	GO:0006278	RNA-templated DNA biosynthetic process	85	1.38e-07	0.000100599
upregulated	oligodendrocytes	BP	GO:0090502	RNA phosphodiester bond hydrolysis, endonucleolytic	96	1.44e-07	0.000100599
upregulated	oligodendrocytes	BP	GO:0042552	myelination	99	5.96e-07	0.000369357
upregulated	oligodendrocytes	BP	GO:0016032	viral process	300	9.41e-06	0.00524875
upregulated	oligodendrocytes	MF	GO:0004930	G protein-coupled receptor activity	621	0	0
upregulated	oligodendrocytes	MF	GO:0004984	olfactory receptor activity	237	0	0
upregulated	oligodendrocytes	MF	GO:0003676	nucleic acid binding	3113	7.68e-12	2.74e-09
upregulated	oligodendrocytes	MF	GO:0004523	RNA-DNA hybrid ribonuclease activity	46	8.76e-11	2.35e-08
upregulated	oligodendrocytes	MF	GO:0003735	structural constituent of ribosome	262	3.22e-10	6.9e-08
upregulated	oligodendrocytes	MF	GO:0005198	structural molecule activity	566	1.28e-08	2.29e-06
upregulated	oligodendrocytes	MF	GO:0003723	RNA binding	951	6.13e-08	9.38e-06
upregulated	oligodendrocytes	MF	GO:0003677	DNA binding	1825	7.41e-07	8.98e-05
upregulated	oligodendrocytes	MF	GO:0046982	protein heterodimerization activity	269	7.78e-07	8.98e-05
upregulated	oligodendrocytes	MF	GO:0003964	RNA-directed DNA polymerase activity	32	8.39e-07	8.98e-05
upregulated	oligodendrocytes	MF	GO:0033038	bitter taste receptor activity	16	3.96e-05	0.00385408
upregulated	oligodendrocytes	MF	GO:0048020	CCR chemokine receptor binding	30	7.9e-05	0.00705074
upregulated	oligodendrocytes	CC	GO:0000786	nucleosome	94	0	0
upregulated	oligodendrocytes	CC	GO:0045095	keratin filament	52	4.3e-08	1.54e-05
upregulated	oligodendrocytes	CC	GO:0005840	ribosome	327	1e-07	2.38e-05
upregulated	oligodendrocytes	CC	GO:0020002	host cell plasma membrane	15	2.57e-06	0.000369536
upregulated	oligodendrocytes	CC	GO:0005737	cytoplasm	8396	2.59e-06	0.000369536
upregulated	oligodendrocytes	CC	GO:0043209	myelin sheath	30	4.13e-06	0.000491178
upregulated	oligodendrocytes	CC	GO:0005634	nucleus	5625	2.15e-05	0.00194566
upregulated	oligodendrocytes	CC	GO:0005789	endoplasmic reticulum membrane	558	2.18e-05	0.00194566
upregulated	oligodendrocytes	CC	GO:0016021	integral component of membrane	5298	2.83e-05	0.00195866
upregulated	oligodendrocytes	CC	GO:0071013	catalytic step 2 spliceosome	73	2.88e-05	0.00195866
upregulated	oligodendrocytes	CC	GO:0048471	perinuclear region of cytoplasm	398	3.02e-05	0.00195866
upregulated	oligodendrocytes	CC	GO:0005681	spliceosomal complex	165	0.000148897	0.00885935
upregulated	oligodendrocyte precursor cells	BP	GO:0006355	regulation of DNA-templated transcription	2617	0	0
upregulated	oligodendrocyte precursor cells	BP	GO:0007186	G protein-coupled receptor signaling pathway	881	0	0
upregulated	oligodendrocyte precursor cells	BP	GO:0050911	detection of chemical stimulus involved in sensory perception of smell	237	0	0
upregulated	oligodendrocyte precursor cells	BP	GO:0015074	DNA integration	53	6.49e-10	9.04e-07
upregulated	oligodendrocyte precursor cells	BP	GO:0006412	translation	670	1.73e-08	1.93e-05
upregulated	oligodendrocyte precursor cells	BP	GO:0042742	defense response to bacterium	200	5.06e-07	0.000470392
upregulated	oligodendrocyte precursor cells	BP	GO:0006278	RNA-templated DNA biosynthetic process	85	8.18e-07	0.000651338
upregulated	oligodendrocyte precursor cells	BP	GO:0090502	RNA phosphodiester bond hydrolysis, endonucleolytic	96	1.21e-06	0.000846699
upregulated	oligodendrocyte precursor cells	BP	GO:0019068	virion assembly	49	2.82e-06	0.00174472
upregulated	oligodendrocyte precursor cells	BP	GO:0001580	detection of chemical stimulus involved in sensory perception of bitter taste	25	3.72e-06	0.0020716
upregulated	oligodendrocyte precursor cells	BP	GO:0009952	anterior/posterior pattern specification	179	6.12e-06	0.00310024
upregulated	oligodendrocyte precursor cells	MF	GO:0003676	nucleic acid binding	3113	0	0
upregulated	oligodendrocyte precursor cells	MF	GO:0004930	G protein-coupled receptor activity	621	0	0
upregulated	oligodendrocyte precursor cells	MF	GO:0004984	olfactory receptor activity	237	0	0
upregulated	oligodendrocyte precursor cells	MF	GO:0004523	RNA-DNA hybrid ribonuclease activity	46	3.9e-09	1.04e-06
upregulated	oligodendrocyte precursor cells	MF	GO:0003677	DNA binding	1825	1.45e-08	3.12e-06
upregulated	oligodendrocyte precursor cells	MF	GO:0003735	structural constituent of ribosome	262	1.05e-07	1.88e-05
upregulated	oligodendrocyte precursor cells	MF	GO:0003700	DNA-binding transcription factor activity	934	8.83e-07	0.000135173
upregulated	oligodendrocyte precursor cells	MF	GO:0043565	sequence-specific DNA binding	1195	2.2e-06	0.000294605
upregulated	oligodendrocyte precursor cells	MF	GO:0048020	CCR chemokine receptor binding	30	2.16e-05	0.00256607
upregulated	oligodendrocyte precursor cells	MF	GO:1990837	sequence-specific double-stranded DNA binding	1022	3.15e-05	0.0033734
upregulated	oligodendrocyte precursor cells	MF	GO:0003964	RNA-directed DNA polymerase activity	32	3.57e-05	0.00347491
upregulated	oligodendrocyte precursor cells	MF	GO:0008009	chemokine activity	46	9.1e-05	0.00748597
upregulated	oligodendrocyte precursor cells	MF	GO:0033038	bitter taste receptor activity	16	9.62e-05	0.00748597
upregulated	oligodendrocyte precursor cells	MF	GO:0004970	ionotropic glutamate receptor activity	18	9.79e-05	0.00748597
upregulated	oligodendrocyte precursor cells	CC	GO:0016021	integral component of membrane	5298	0	0
upregulated	oligodendrocyte precursor cells	CC	GO:0005615	extracellular space	1008	5.21e-10	1.86e-07
upregulated	oligodendrocyte precursor cells	CC	GO:0000786	nucleosome	94	1.16e-09	2.76e-07
upregulated	oligodendrocyte precursor cells	CC	GO:0045095	keratin filament	52	2.6e-07	4.64e-05
upregulated	oligodendrocyte precursor cells	CC	GO:0020002	host cell plasma membrane	15	4.95e-05	0.00707056
upregulated	oligodendrocyte precursor cells	CC	GO:0005604	basement membrane	76	8.09e-05	0.00962318
upregulated	ependymal cells	BP	GO:0060271	cilium assembly	256	0	0
upregulated	ependymal cells	BP	GO:1905515	non-motile cilium assembly	51	1.13e-11	3.15e-08
upregulated	ependymal cells	BP	GO:0042073	intraciliary transport	33	2.03e-11	3.78e-08
upregulated	ependymal cells	BP	GO:0061512	protein localization to cilium	46	8.06e-11	1.12e-07
upregulated	ependymal cells	BP	GO:0007368	determination of left/right symmetry	93	1.1e-10	1.23e-07
upregulated	ependymal cells	BP	GO:0035082	axoneme assembly	57	2.93e-10	2.73e-07
upregulated	ependymal cells	BP	GO:0036158	outer dynein arm assembly	17	1.17e-09	9.36e-07
upregulated	ependymal cells	BP	GO:0003351	epithelial cilium movement involved in extracellular fluid movement	18	2.04e-08	1.42e-05
upregulated	ependymal cells	BP	GO:0000398	mRNA splicing, via spliceosome	238	1.07e-07	6.65e-05
upregulated	ependymal cells	BP	GO:0007224	smoothened signaling pathway	119	1.68e-07	9.38e-05
upregulated	ependymal cells	BP	GO:0003341	cilium movement	121	3.46e-07	0.000175169
upregulated	ependymal cells	BP	GO:0036159	inner dynein arm assembly	11	6.6e-07	0.000306844
upregulated	ependymal cells	BP	GO:0035721	intraciliary retrograde transport	10	1.09e-06	0.000466109
upregulated	ependymal cells	BP	GO:0003352	regulation of cilium movement	24	3.07e-06	0.00122457
upregulated	ependymal cells	BP	GO:0044458	motile cilium assembly	33	4.96e-06	0.00184461
upregulated	ependymal cells	BP	GO:0006355	regulation of DNA-templated transcription	2617	7.18e-06	0.00250393
upregulated	ependymal cells	BP	GO:0007288	sperm axoneme assembly	14	2.6e-05	0.00851254
upregulated	ependymal cells	MF	GO:0003723	RNA binding	951	7.53e-10	8.06e-07
upregulated	ependymal cells	MF	GO:0031625	ubiquitin protein ligase binding	241	1.28e-07	6.29e-05
upregulated	ependymal cells	MF	GO:0042802	identical protein binding	1463	1.76e-07	6.29e-05
upregulated	ependymal cells	MF	GO:0003676	nucleic acid binding	3113	1.26e-06	0.000337299
upregulated	ependymal cells	MF	GO:0003729	mRNA binding	230	1.72e-06	0.00036841
upregulated	ependymal cells	MF	GO:0019904	protein domain specific binding	470	3.46e-06	0.000557177
upregulated	ependymal cells	MF	GO:0003684	damaged DNA binding	51	3.64e-06	0.000557177
upregulated	ependymal cells	MF	GO:0036002	pre-mRNA binding	26	6.57e-06	0.000880102
upregulated	ependymal cells	MF	GO:0008569	minus-end-directed microtubule motor activity	11	1.98e-05	0.0023562
upregulated	ependymal cells	MF	GO:0016491	oxidoreductase activity	684	2.59e-05	0.00277032
upregulated	ependymal cells	MF	GO:0000993	RNA polymerase II complex binding	26	2.96e-05	0.00287918
upregulated	ependymal cells	MF	GO:0046872	metal ion binding	3002	5.86e-05	0.00523035
upregulated	ependymal cells	MF	GO:0003743	translation initiation factor activity	68	6.74e-05	0.00555166
upregulated	ependymal cells	MF	GO:0003713	transcription coactivator activity	191	7.92e-05	0.00606084
upregulated	ependymal cells	MF	GO:0051082	unfolded protein binding	76	8.83e-05	0.00630537
upregulated	ependymal cells	MF	GO:0045505	dynein intermediate chain binding	21	9.7e-05	0.00649489
upregulated	ependymal cells	CC	GO:0005654	nucleoplasm	2879	0	0
upregulated	ependymal cells	CC	GO:0005829	cytosol	2731	0	0
upregulated	ependymal cells	CC	GO:0005930	axoneme	89	0	0
upregulated	ependymal cells	CC	GO:0036064	ciliary basal body	121	0	0
upregulated	ependymal cells	CC	GO:0031514	motile cilium	150	7.77e-16	1.11e-13
upregulated	ependymal cells	CC	GO:0005813	centrosome	499	1.55e-15	1.85e-13
upregulated	ependymal cells	CC	GO:0005737	cytoplasm	8396	2.23e-12	2.27e-10
upregulated	ependymal cells	CC	GO:0005814	centriole	103	2.99e-12	2.67e-10
upregulated	ependymal cells	CC	GO:0005739	mitochondrion	1222	1.7e-11	1.35e-09
upregulated	ependymal cells	CC	GO:0005730	nucleolus	716	2.7e-10	1.93e-08
upregulated	ependymal cells	CC	GO:0035869	ciliary transition zone	59	3.87e-10	2.52e-08
upregulated	ependymal cells	CC	GO:0016607	nuclear speck	305	9.42e-10	5.37e-08
upregulated	ependymal cells	CC	GO:0030992	intraciliary transport particle B	17	9.79e-10	5.37e-08
upregulated	ependymal cells	CC	GO:0097546	ciliary base	26	9.2e-09	4.69e-07
upregulated	ependymal cells	CC	GO:0005634	nucleus	5625	4.92e-08	2.34e-06
upregulated	ependymal cells	CC	GO:0005858	axonemal dynein complex	13	2.94e-07	1.31e-05
upregulated	ependymal cells	CC	GO:0101031	chaperone complex	19	5.61e-07	2.36e-05
upregulated	ependymal cells	CC	GO:0071005	U2-type precatalytic spliceosome	42	7.27e-07	2.88e-05
upregulated	ependymal cells	CC	GO:0032391	photoreceptor connecting cilium	36	9.14e-07	3.34e-05
upregulated	ependymal cells	CC	GO:0030990	intraciliary transport particle	25	9.34e-07	3.34e-05
upregulated	ependymal cells	CC	GO:0071013	catalytic step 2 spliceosome	73	1.44e-06	4.88e-05
upregulated	ependymal cells	CC	GO:0005929	cilium	489	1.99e-06	6.44e-05
upregulated	ependymal cells	CC	GO:0000785	chromatin	324	3.11e-06	9.65e-05
upregulated	ependymal cells	CC	GO:0032991	protein-containing complex	4277	4e-06	0.000118927
upregulated	ependymal cells	CC	GO:0097729	9+2 motile cilium	94	1.04e-05	0.000296073
upregulated	ependymal cells	CC	GO:0005789	endoplasmic reticulum membrane	558	1.24e-05	0.000339653
upregulated	ependymal cells	CC	GO:0140513	nuclear protein-containing complex	1013	3.12e-05	0.000824488
upregulated	ependymal cells	CC	GO:0140534	endoplasmic reticulum protein-containing complex	100	3.49e-05	0.000889349
upregulated	ependymal cells	CC	GO:0005788	endoplasmic reticulum lumen	57	3.93e-05	0.000966499
upregulated	ependymal cells	CC	GO:0097431	mitotic spindle pole	29	4.94e-05	0.00116435
upregulated	ependymal cells	CC	GO:0090575	RNA polymerase II transcription regulator complex	144	5.17e-05	0.00116435
upregulated	ependymal cells	CC	GO:0036126	sperm flagellum	88	5.22e-05	0.00116435
upregulated	ependymal cells	CC	GO:1990234	transferase complex	658	5.91e-05	0.00127902
upregulated	ependymal cells	CC	GO:0005681	spliceosomal complex	165	6.27e-05	0.0013021
upregulated	ependymal cells	CC	GO:0005856	cytoskeleton	1673	6.38e-05	0.0013021
upregulated	ependymal cells	CC	GO:0005874	microtubule	272	8.1e-05	0.00160684
upregulated	ependymal cells	CC	GO:0000932	P-body	65	8.58e-05	0.00165479
upregulated	ependymal cells	CC	GO:0016363	nuclear matrix	54	0.000135015	0.00253687
upregulated	ependymal cells	CC	GO:0019013	viral nucleocapsid	40	0.000269091	0.00492644
upregulated	ependymal cells	CC	GO:0005759	mitochondrial matrix	212	0.000276344	0.00493274
upregulated	ependymal cells	CC	GO:0010494	cytoplasmic stress granule	44	0.000467214	0.00813636
upregulated	ependymal cells	CC	GO:1990904	ribonucleoprotein complex	624	0.000537132	0.00913125
upregulated	microglia	BP	GO:0007186	G protein-coupled receptor signaling pathway	881	0	0
upregulated	microglia	BP	GO:0050911	detection of chemical stimulus involved in sensory perception of smell	237	0	0
upregulated	microglia	BP	GO:0043123	positive regulation of I-kappaB kinase/NF-kappaB signaling	113	3.53e-14	6.56e-11
upregulated	microglia	BP	GO:0006412	translation	670	1.16e-11	1.61e-08
upregulated	microglia	BP	GO:0006954	inflammatory response	476	6.98e-11	7.78e-08
upregulated	microglia	BP	GO:0051092	positive regulation of NF-kappaB transcription factor activity	113	1.32e-10	1.23e-07
upregulated	microglia	BP	GO:0032760	positive regulation of tumor necrosis factor production	39	5.04e-10	4.02e-07
upregulated	microglia	BP	GO:0032755	positive regulation of interleukin-6 production	76	3.3e-09	2.3e-06
upregulated	microglia	BP	GO:0002755	MyD88-dependent toll-like receptor signaling pathway	16	4.45e-09	2.76e-06
upregulated	microglia	BP	GO:0006955	immune response	1045	8.85e-09	4.93e-06
upregulated	microglia	BP	GO:0050830	defense response to Gram-positive bacterium	66	1.19e-08	6.05e-06
upregulated	microglia	BP	GO:0046641	positive regulation of alpha-beta T cell proliferation	15	1.64e-08	7.61e-06
upregulated	microglia	BP	GO:0042742	defense response to bacterium	200	2.69e-08	1.08e-05
upregulated	microglia	BP	GO:0032757	positive regulation of interleukin-8 production	48	2.72e-08	1.08e-05
upregulated	microglia	BP	GO:0032722	positive regulation of chemokine production	32	2.89e-08	1.08e-05
upregulated	microglia	BP	GO:0032729	positive regulation of interferon-gamma production	57	8.42e-08	2.93e-05
upregulated	microglia	BP	GO:0071222	cellular response to lipopolysaccharide	127	9.03e-08	2.96e-05
upregulated	microglia	BP	GO:0031663	lipopolysaccharide-mediated signaling pathway	45	9.96e-08	3.05e-05
upregulated	microglia	BP	GO:0051607	defense response to virus	167	1.04e-07	3.05e-05
upregulated	microglia	BP	GO:0032731	positive regulation of interleukin-1 beta production	44	2.86e-07	7.97e-05
upregulated	microglia	BP	GO:0008630	intrinsic apoptotic signaling pathway in response to DNA damage	85	3.89e-07	0.000103196
upregulated	microglia	BP	GO:0042102	positive regulation of T cell proliferation	75	4.31e-07	0.000109347
upregulated	microglia	BP	GO:0019068	virion assembly	49	4.54e-07	0.000110142
upregulated	microglia	BP	GO:0045087	innate immune response	433	6.75e-07	0.000156919
upregulated	microglia	BP	GO:0050766	positive regulation of phagocytosis	42	1.24e-06	0.000276757
upregulated	microglia	BP	GO:0002230	positive regulation of defense response to virus by host	25	1.52e-06	0.000326603
upregulated	microglia	BP	GO:0030593	neutrophil chemotaxis	75	1.6e-06	0.000331375
upregulated	microglia	BP	GO:0045824	negative regulation of innate immune response	38	1.92e-06	0.000382286
upregulated	microglia	BP	GO:0050855	regulation of B cell receptor signaling pathway	17	2.28e-06	0.000437717
upregulated	microglia	BP	GO:0050829	defense response to Gram-negative bacterium	57	1.06e-05	0.00197481
upregulated	microglia	BP	GO:0019221	cytokine-mediated signaling pathway	319	1.13e-05	0.00202625
upregulated	microglia	BP	GO:0071260	cellular response to mechanical stimulus	42	1.43e-05	0.00246611
upregulated	microglia	BP	GO:0016064	immunoglobulin mediated immune response	96	1.46e-05	0.00246611
upregulated	microglia	BP	GO:0015074	DNA integration	53	1.52e-05	0.00248695
upregulated	microglia	BP	GO:0032715	negative regulation of interleukin-6 production	34	1.76e-05	0.00278234
upregulated	microglia	BP	GO:0032494	response to peptidoglycan	10	1.8e-05	0.00278234
upregulated	microglia	BP	GO:0006935	chemotaxis	462	2.17e-05	0.00326285
upregulated	microglia	BP	GO:0070098	chemokine-mediated signaling pathway	68	2.35e-05	0.00339149
upregulated	microglia	BP	GO:0032727	positive regulation of interferon-alpha production	20	2.39e-05	0.00339149
upregulated	microglia	BP	GO:0000122	negative regulation of transcription by RNA polymerase II	689	2.43e-05	0.00339149
upregulated	microglia	BP	GO:0030889	negative regulation of B cell proliferation	14	2.71e-05	0.00368584
upregulated	microglia	BP	GO:0070423	nucleotide-binding oligomerization domain containing signaling pathway	10	2.83e-05	0.00375996
upregulated	microglia	BP	GO:2001185	regulation of CD8-positive, alpha-beta T cell activation	13	2.9e-05	0.00376597
upregulated	microglia	BP	GO:0042531	positive regulation of tyrosine phosphorylation of STAT protein	46	3.08e-05	0.0037693
upregulated	microglia	BP	GO:0001782	B cell homeostasis	22	3.09e-05	0.0037693
upregulated	microglia	BP	GO:0032720	negative regulation of tumor necrosis factor production	39	3.12e-05	0.0037693
upregulated	microglia	BP	GO:0035589	G protein-coupled purinergic nucleotide receptor signaling pathway	13	3.18e-05	0.0037693
upregulated	microglia	BP	GO:0071404	cellular response to low-density lipoprotein particle stimulus	13	3.44e-05	0.00400003
upregulated	microglia	BP	GO:0032495	response to muramyl dipeptide	18	3.65e-05	0.00415309
upregulated	microglia	BP	GO:0006897	endocytosis	389	3.81e-05	0.00425294
upregulated	microglia	BP	GO:0030183	B cell differentiation	87	4.28e-05	0.00468095
upregulated	microglia	BP	GO:1901653	cellular response to peptide	215	4.54e-05	0.00486301
upregulated	microglia	BP	GO:0032733	positive regulation of interleukin-10 production	31	5.44e-05	0.00556289
upregulated	microglia	BP	GO:0034134	toll-like receptor 2 signaling pathway	13	5.49e-05	0.00556289
upregulated	microglia	BP	GO:0034138	toll-like receptor 3 signaling pathway	13	5.49e-05	0.00556289
upregulated	microglia	BP	GO:0032743	positive regulation of interleukin-2 production	29	5.73e-05	0.00570515
upregulated	microglia	BP	GO:0006911	phagocytosis, engulfment	40	5.97e-05	0.00584186
upregulated	microglia	BP	GO:0002250	adaptive immune response	248	6.2e-05	0.00596325
upregulated	microglia	BP	GO:0002286	T cell activation involved in immune response	71	6.52e-05	0.00615879
upregulated	microglia	BP	GO:0009620	response to fungus	35	6.77e-05	0.00629316
upregulated	microglia	BP	GO:0030316	osteoclast differentiation	81	7.21e-05	0.00658098
upregulated	microglia	BP	GO:0090502	RNA phosphodiester bond hydrolysis, endonucleolytic	96	7.32e-05	0.00658098
upregulated	microglia	BP	GO:0071346	cellular response to interferon-gamma	79	8.04e-05	0.00704681
upregulated	microglia	BP	GO:0062208	positive regulation of pattern recognition receptor signaling pathway	29	8.09e-05	0.00704681
upregulated	microglia	BP	GO:0006278	RNA-templated DNA biosynthetic process	85	0.00010002	0.00858016
upregulated	microglia	BP	GO:0032088	negative regulation of NF-kappaB transcription factor activity	64	0.000109755	0.00922956
upregulated	microglia	BP	GO:0010803	regulation of tumor necrosis factor-mediated signaling pathway	32	0.0001109	0.00922956
upregulated	microglia	BP	GO:0002295	T-helper cell lineage commitment	10	0.000116792	0.00957696
upregulated	microglia	BP	GO:0002495	antigen processing and presentation of peptide antigen via MHC class II	12	0.000122119	0.00980044
upregulated	microglia	BP	GO:0032728	positive regulation of interferon-beta production	29	0.000123033	0.00980044
upregulated	microglia	MF	GO:0004930	G protein-coupled receptor activity	621	0	0
upregulated	microglia	MF	GO:0004984	olfactory receptor activity	237	0	0
upregulated	microglia	MF	GO:0003735	structural constituent of ribosome	262	2.13e-14	7.61e-12
upregulated	microglia	MF	GO:0003677	DNA binding	1825	1.48e-08	3.96e-06
upregulated	microglia	MF	GO:0017124	SH3 domain binding	71	3.38e-08	7.23e-06
upregulated	microglia	MF	GO:0004523	RNA-DNA hybrid ribonuclease activity	46	3.82e-07	6.82e-05
upregulated	microglia	MF	GO:0005096	GTPase activator activity	200	4.78e-07	7.31e-05
upregulated	microglia	MF	GO:0003723	RNA binding	951	1.24e-06	0.000165481
upregulated	microglia	MF	GO:0042802	identical protein binding	1463	3.04e-06	0.000361197
upregulated	microglia	MF	GO:0004888	transmembrane signaling receptor activity	932	4.03e-06	0.000431255
upregulated	microglia	MF	GO:0048020	CCR chemokine receptor binding	30	9.08e-06	0.000884408
upregulated	microglia	MF	GO:0035091	phosphatidylinositol binding	217	1.33e-05	0.00118847
upregulated	microglia	MF	GO:0038187	pattern recognition receptor activity	17	2.13e-05	0.00175356
upregulated	microglia	MF	GO:0003676	nucleic acid binding	3113	3.49e-05	0.0025867
upregulated	microglia	MF	GO:0045028	G protein-coupled purinergic nucleotide receptor activity	13	3.62e-05	0.0025867
upregulated	microglia	MF	GO:0001228	DNA-binding transcription activator activity, RNA polymerase II-specific	397	4.97e-05	0.00332908
upregulated	microglia	MF	GO:0008009	chemokine activity	46	7.61e-05	0.00479198
upregulated	microglia	MF	GO:0033038	bitter taste receptor activity	16	9.09e-05	0.00541036
upregulated	microglia	MF	GO:0005179	hormone activity	96	0.000191686	0.00986422
upregulated	microglia	MF	GO:0035325	Toll-like receptor binding	12	0.000192631	0.00986422
upregulated	microglia	MF	GO:0030169	low-density lipoprotein particle binding	16	0.000193416	0.00986422
upregulated	microglia	CC	GO:0005829	cytosol	2731	2.54e-11	1.37e-08
upregulated	microglia	CC	GO:0005764	lysosome	312	3.84e-11	1.37e-08
upregulated	microglia	CC	GO:0000786	nucleosome	94	2.54e-10	6.04e-08
upregulated	microglia	CC	GO:0045335	phagocytic vesicle	72	1.05e-08	1.87e-06
upregulated	microglia	CC	GO:0009897	external side of plasma membrane	232	2.53e-08	3.62e-06
upregulated	microglia	CC	GO:0005654	nucleoplasm	2879	4.39e-08	5.22e-06
upregulated	microglia	CC	GO:0022625	cytosolic large ribosomal subunit	73	9.24e-08	9.42e-06
upregulated	microglia	CC	GO:0061702	inflammasome complex	13	2.99e-07	2.67e-05
upregulated	microglia	CC	GO:0022627	cytosolic small ribosomal subunit	46	1.51e-06	0.000119688
upregulated	microglia	CC	GO:0045095	keratin filament	52	5.54e-06	0.000395848
upregulated	microglia	CC	GO:0042611	MHC protein complex	10	6.14e-06	0.000398645
upregulated	microglia	CC	GO:0045121	membrane raft	194	5.96e-05	0.00354677
upregulated	microglia	CC	GO:0001772	immunological synapse	37	6.94e-05	0.00369203
upregulated	microglia	CC	GO:0005769	early endosome	225	7.24e-05	0.00369203
upregulated	microglia	CC	GO:0005634	nucleus	5625	0.000112784	0.00510765
upregulated	microglia	CC	GO:0016021	integral component of membrane	5298	0.000114457	0.00510765
upregulated	microglia	CC	GO:0005730	nucleolus	716	0.00012855	0.00539912
upregulated	KIR3DL12 microglia	BP	GO:0007186	G protein-coupled receptor signaling pathway	881	0	0
upregulated	KIR3DL12 microglia	BP	GO:0050911	detection of chemical stimulus involved in sensory perception of smell	237	0	0
upregulated	KIR3DL12 microglia	BP	GO:0006955	immune response	1045	7.32e-10	1.29e-06
upregulated	KIR3DL12 microglia	BP	GO:0015074	DNA integration	53	9.27e-10	1.29e-06
upregulated	KIR3DL12 microglia	BP	GO:0006954	inflammatory response	476	2.02e-09	2.26e-06
upregulated	KIR3DL12 microglia	BP	GO:0006886	intracellular protein transport	633	5.33e-09	4.95e-06
upregulated	KIR3DL12 microglia	BP	GO:0006278	RNA-templated DNA biosynthetic process	85	9e-09	7.17e-06
upregulated	KIR3DL12 microglia	BP	GO:0045944	positive regulation of transcription by RNA polymerase II	1029	1.05e-08	7.31e-06
upregulated	KIR3DL12 microglia	BP	GO:0016032	viral process	300	3.59e-08	2.22e-05
upregulated	KIR3DL12 microglia	BP	GO:0042742	defense response to bacterium	200	4.02e-08	2.24e-05
upregulated	KIR3DL12 microglia	BP	GO:0043547	positive regulation of GTPase activity	295	2.27e-07	0.000115001
upregulated	KIR3DL12 microglia	BP	GO:0043161	proteasome-mediated ubiquitin-dependent protein catabolic process	325	2.78e-07	0.000129108
upregulated	KIR3DL12 microglia	BP	GO:0042147	retrograde transport, endosome to Golgi	71	5.03e-07	0.00021579
upregulated	KIR3DL12 microglia	BP	GO:0019068	virion assembly	49	6.4e-07	0.000254737
upregulated	KIR3DL12 microglia	BP	GO:0032755	positive regulation of interleukin-6 production	76	8.28e-07	0.00030793
upregulated	KIR3DL12 microglia	BP	GO:0030593	neutrophil chemotaxis	75	9.49e-07	0.000330597
upregulated	KIR3DL12 microglia	BP	GO:0010951	negative regulation of endopeptidase activity	187	2.4e-06	0.000787717
upregulated	KIR3DL12 microglia	BP	GO:0070098	chemokine-mediated signaling pathway	68	2.77e-06	0.000857321
upregulated	KIR3DL12 microglia	BP	GO:0006511	ubiquitin-dependent protein catabolic process	505	5.97e-06	0.00175122
upregulated	KIR3DL12 microglia	BP	GO:0018105	peptidyl-serine phosphorylation	229	2.36e-05	0.00632104
upregulated	KIR3DL12 microglia	BP	GO:0045087	innate immune response	433	2.38e-05	0.00632104
upregulated	KIR3DL12 microglia	BP	GO:0042102	positive regulation of T cell proliferation	75	2.81e-05	0.00712369
upregulated	KIR3DL12 microglia	BP	GO:0006325	chromatin organization	366	4.05e-05	0.00981004
upregulated	KIR3DL12 microglia	BP	GO:0051607	defense response to virus	167	4.27e-05	0.00981004
upregulated	KIR3DL12 microglia	BP	GO:0032731	positive regulation of interleukin-1 beta production	44	4.4e-05	0.00981004
upregulated	KIR3DL12 microglia	MF	GO:0004930	G protein-coupled receptor activity	621	0	0
upregulated	KIR3DL12 microglia	MF	GO:0004984	olfactory receptor activity	237	0	0
upregulated	KIR3DL12 microglia	MF	GO:0005096	GTPase activator activity	200	3.51e-11	1.25e-08
upregulated	KIR3DL12 microglia	MF	GO:0004523	RNA-DNA hybrid ribonuclease activity	46	2.9e-10	7.75e-08
upregulated	KIR3DL12 microglia	MF	GO:0005524	ATP binding	1283	2.1e-08	4.49e-06
upregulated	KIR3DL12 microglia	MF	GO:0003729	mRNA binding	230	3.83e-08	6.84e-06
upregulated	KIR3DL12 microglia	MF	GO:0004674	protein serine/threonine kinase activity	367	5.95e-08	8.68e-06
upregulated	KIR3DL12 microglia	MF	GO:0003964	RNA-directed DNA polymerase activity	32	6.48e-08	8.68e-06
upregulated	KIR3DL12 microglia	MF	GO:0019904	protein domain specific binding	470	1.7e-07	2.02e-05
upregulated	KIR3DL12 microglia	MF	GO:0016874	ligase activity	234	3.55e-07	3.8e-05
upregulated	KIR3DL12 microglia	MF	GO:0031625	ubiquitin protein ligase binding	241	4.69e-07	4.56e-05
upregulated	KIR3DL12 microglia	MF	GO:0005179	hormone activity	96	6.81e-07	6.08e-05
upregulated	KIR3DL12 microglia	MF	GO:0008009	chemokine activity	46	1.77e-06	0.000145559
upregulated	KIR3DL12 microglia	MF	GO:0017124	SH3 domain binding	71	3.57e-06	0.00026421
upregulated	KIR3DL12 microglia	MF	GO:0000981	DNA-binding transcription factor activity, RNA polymerase II-specific	747	3.73e-06	0.00026421
upregulated	KIR3DL12 microglia	MF	GO:0035091	phosphatidylinositol binding	217	3.95e-06	0.00026421
upregulated	KIR3DL12 microglia	MF	GO:0043130	ubiquitin binding	58	5.91e-06	0.000372185
upregulated	KIR3DL12 microglia	MF	GO:0019901	protein kinase binding	499	6.26e-06	0.000372264
upregulated	KIR3DL12 microglia	MF	GO:0001228	DNA-binding transcription activator activity, RNA polymerase II-specific	397	7.44e-06	0.000419263
upregulated	KIR3DL12 microglia	MF	GO:0005198	structural molecule activity	566	1.46e-05	0.000781229
upregulated	KIR3DL12 microglia	MF	GO:0003682	chromatin binding	469	2.02e-05	0.00102967
upregulated	KIR3DL12 microglia	MF	GO:0005125	cytokine activity	161	2.24e-05	0.00109116
upregulated	KIR3DL12 microglia	MF	GO:0042393	histone binding	195	2.92e-05	0.00135881
upregulated	KIR3DL12 microglia	MF	GO:0048020	CCR chemokine receptor binding	30	3.4e-05	0.00151629
upregulated	KIR3DL12 microglia	MF	GO:0061630	ubiquitin protein ligase activity	224	4.71e-05	0.00201937
upregulated	KIR3DL12 microglia	MF	GO:0005085	guanyl-nucleotide exchange factor activity	160	4.95e-05	0.00203785
upregulated	KIR3DL12 microglia	MF	GO:0035198	miRNA binding	22	5.24e-05	0.0020799
upregulated	KIR3DL12 microglia	MF	GO:0003727	single-stranded RNA binding	67	7.01e-05	0.00268148
upregulated	KIR3DL12 microglia	MF	GO:0003735	structural constituent of ribosome	262	8.41e-05	0.00310435
upregulated	KIR3DL12 microglia	MF	GO:0003713	transcription coactivator activity	191	8.81e-05	0.00314629
upregulated	KIR3DL12 microglia	MF	GO:0004842	ubiquitin-protein transferase activity	343	0.000126599	0.0043738
upregulated	KIR3DL12 microglia	MF	GO:0003677	DNA binding	1825	0.000203974	0.00682676
upregulated	KIR3DL12 microglia	MF	GO:0005126	cytokine receptor binding	208	0.00021808	0.0070777
upregulated	KIR3DL12 microglia	MF	GO:0016780	phosphotransferase activity, for other substituted phosphate groups	19	0.000234387	0.00738318
upregulated	KIR3DL12 microglia	MF	GO:0004190	aspartic-type endopeptidase activity	35	0.000287172	0.00868541
upregulated	KIR3DL12 microglia	MF	GO:0042802	identical protein binding	1463	0.000291947	0.00868541
upregulated	KIR3DL12 microglia	CC	GO:0005654	nucleoplasm	2879	0	0
upregulated	KIR3DL12 microglia	CC	GO:0005829	cytosol	2731	0	0
upregulated	KIR3DL12 microglia	CC	GO:0016021	integral component of membrane	5298	1.48e-14	3.51e-12
upregulated	KIR3DL12 microglia	CC	GO:0016607	nuclear speck	305	4.03e-12	7.19e-10
upregulated	KIR3DL12 microglia	CC	GO:0005737	cytoplasm	8396	1.13e-09	1.61e-07
upregulated	KIR3DL12 microglia	CC	GO:0005615	extracellular space	1008	2.21e-09	2.63e-07
upregulated	KIR3DL12 microglia	CC	GO:0000786	nucleosome	94	2.9e-09	2.96e-07
upregulated	KIR3DL12 microglia	CC	GO:0005794	Golgi apparatus	1054	2.13e-08	1.9e-06
upregulated	KIR3DL12 microglia	CC	GO:0032991	protein-containing complex	4277	1.06e-07	8.45e-06
upregulated	KIR3DL12 microglia	CC	GO:0005769	early endosome	225	1.95e-07	1.3e-05
upregulated	KIR3DL12 microglia	CC	GO:0005634	nucleus	5625	2e-07	1.3e-05
upregulated	KIR3DL12 microglia	CC	GO:0045095	keratin filament	52	2.69e-07	1.6e-05
upregulated	KIR3DL12 microglia	CC	GO:0005813	centrosome	499	3.54e-06	0.000194361
upregulated	KIR3DL12 microglia	CC	GO:0020002	host cell plasma membrane	15	5.31e-06	0.000270725
upregulated	KIR3DL12 microglia	CC	GO:0045335	phagocytic vesicle	72	1.37e-05	0.000650186
upregulated	KIR3DL12 microglia	CC	GO:0005764	lysosome	312	1.58e-05	0.000703892
upregulated	KIR3DL12 microglia	CC	GO:0030027	lamellipodium	133	1.7e-05	0.000713188
upregulated	KIR3DL12 microglia	CC	GO:0005730	nucleolus	716	1.92e-05	0.000761503
upregulated	KIR3DL12 microglia	CC	GO:0005886	plasma membrane	3654	3.25e-05	0.00122295
upregulated	KIR3DL12 microglia	CC	GO:0031902	late endosome membrane	65	7.22e-05	0.00257819
upregulated	KIR3DL12 microglia	CC	GO:0008287	protein serine/threonine phosphatase complex	46	9.99e-05	0.00339531
upregulated	KIR3DL12 microglia	CC	GO:0005739	mitochondrion	1222	0.000115693	0.00375477
upregulated	KIR3DL12 microglia	CC	GO:0071013	catalytic step 2 spliceosome	73	0.000128999	0.00400457
upregulated	KIR3DL12 microglia	CC	GO:0001772	immunological synapse	37	0.000136585	0.00405349
upregulated	KIR3DL12 microglia	CC	GO:0009897	external side of plasma membrane	232	0.000141929	0.00405349
upregulated	KIR3DL12 microglia	CC	GO:0005643	nuclear pore	48	0.000169685	0.00465982
upregulated	KIR3DL12 microglia	CC	GO:0000139	Golgi membrane	292	0.000182579	0.0048282
upregulated	KIR3DL12 microglia	CC	GO:0001726	ruffle	110	0.000190649	0.00486154
upregulated	KIR3DL12 microglia	CC	GO:0005576	extracellular region	1538	0.000279327	0.00687722
upregulated	KIR3DL12 microglia	CC	GO:0098562	cytoplasmic side of membrane	127	0.000317393	0.00755394
upregulated	KIR3DL12 microglia	CC	GO:1902562	H4 histone acetyltransferase complex	26	0.000396157	0.0091244
upregulated	KIR3DL12 microglia	CC	GO:0030904	retromer complex	18	0.000429764	0.00958911
upregulated	KIR3DL12 microglia	CC	GO:0000932	P-body	65	0.000444556	0.00961858
upregulated	vascular cells	BP	GO:0000122	negative regulation of transcription by RNA polymerase II	689	4.73e-12	2.44e-08
upregulated	vascular cells	BP	GO:0001525	angiogenesis	365	8.76e-12	2.44e-08
upregulated	vascular cells	BP	GO:0043123	positive regulation of I-kappaB kinase/NF-kappaB signaling	113	1.07e-10	1.98e-07
upregulated	vascular cells	BP	GO:0050911	detection of chemical stimulus involved in sensory perception of smell	237	1.65e-10	2.29e-07
upregulated	vascular cells	BP	GO:0007186	G protein-coupled receptor signaling pathway	881	2.75e-09	3.07e-06
upregulated	vascular cells	BP	GO:0010718	positive regulation of epithelial to mesenchymal transition	37	3.88e-09	3.61e-06
upregulated	vascular cells	BP	GO:0007160	cell-matrix adhesion	169	3.1e-08	2.47e-05
upregulated	vascular cells	BP	GO:0045766	positive regulation of angiogenesis	113	4.57e-08	3.19e-05
upregulated	vascular cells	BP	GO:0008285	negative regulation of cell population proliferation	471	1.45e-07	8.98e-05
upregulated	vascular cells	BP	GO:0001701	in utero embryonic development	299	2e-07	0.000111737
upregulated	vascular cells	BP	GO:0090090	negative regulation of canonical Wnt signaling pathway	109	4.24e-07	0.00021513
upregulated	vascular cells	BP	GO:0001570	vasculogenesis	63	5.88e-07	0.00027306
upregulated	vascular cells	BP	GO:0045944	positive regulation of transcription by RNA polymerase II	1029	1.02e-06	0.000436945
upregulated	vascular cells	BP	GO:0050830	defense response to Gram-positive bacterium	66	1.29e-06	0.00046255
upregulated	vascular cells	BP	GO:0030335	positive regulation of cell migration	386	1.3e-06	0.00046255
upregulated	vascular cells	BP	GO:0006412	translation	670	1.33e-06	0.00046255
upregulated	vascular cells	BP	GO:0003151	outflow tract morphogenesis	60	1.42e-06	0.000464447
upregulated	vascular cells	BP	GO:0030199	collagen fibril organization	44	1.73e-06	0.00051058
upregulated	vascular cells	BP	GO:0007229	integrin-mediated signaling pathway	88	1.74e-06	0.00051058
upregulated	vascular cells	BP	GO:2001244	positive regulation of intrinsic apoptotic signaling pathway	46	1.84e-06	0.000513827
upregulated	vascular cells	BP	GO:0050821	protein stabilization	132	3.18e-06	0.000844757
upregulated	vascular cells	BP	GO:0001946	lymphangiogenesis	14	3.93e-06	0.000982164
upregulated	vascular cells	BP	GO:0071222	cellular response to lipopolysaccharide	127	4.05e-06	0.000982164
upregulated	vascular cells	BP	GO:0035329	hippo signaling	32	4.8e-06	0.00111568
upregulated	vascular cells	BP	GO:0045087	innate immune response	433	5.15e-06	0.00114841
upregulated	vascular cells	BP	GO:0035909	aorta morphogenesis	26	7.29e-06	0.00156313
upregulated	vascular cells	BP	GO:0003184	pulmonary valve morphogenesis	10	8.05e-06	0.00166194
upregulated	vascular cells	BP	GO:0007219	Notch signaling pathway	135	8.55e-06	0.00170246
upregulated	vascular cells	BP	GO:0007179	transforming growth factor beta receptor signaling pathway	137	9.22e-06	0.00176692
upregulated	vascular cells	BP	GO:0006954	inflammatory response	476	9.51e-06	0.00176692
upregulated	vascular cells	BP	GO:0072109	glomerular mesangium development	10	1.05e-05	0.00189001
upregulated	vascular cells	BP	GO:0030513	positive regulation of BMP signaling pathway	32	1.13e-05	0.00197691
upregulated	vascular cells	BP	GO:0061298	retina vasculature development in camera-type eye	14	1.27e-05	0.00204648
upregulated	vascular cells	BP	GO:1902895	positive regulation of miRNA transcription	35	1.28e-05	0.00204648
upregulated	vascular cells	BP	GO:2000249	regulation of actin cytoskeleton reorganization	29	1.28e-05	0.00204648
upregulated	vascular cells	BP	GO:0010629	negative regulation of gene expression	708	1.49e-05	0.00230408
upregulated	vascular cells	BP	GO:0051607	defense response to virus	167	1.72e-05	0.00257842
upregulated	vascular cells	BP	GO:1901224	positive regulation of NIK/NF-kappaB signaling	54	1.76e-05	0.00257842
upregulated	vascular cells	BP	GO:0010628	positive regulation of gene expression	800	1.98e-05	0.00283779
upregulated	vascular cells	BP	GO:0003181	atrioventricular valve morphogenesis	18	2.08e-05	0.00288311
upregulated	vascular cells	BP	GO:0060412	ventricular septum morphogenesis	33	2.15e-05	0.00288311
upregulated	vascular cells	BP	GO:0071260	cellular response to mechanical stimulus	42	2.17e-05	0.00288311
upregulated	vascular cells	BP	GO:0045071	negative regulation of viral genome replication	41	2.48e-05	0.00321134
upregulated	vascular cells	BP	GO:0034446	substrate adhesion-dependent cell spreading	84	2.58e-05	0.00326618
upregulated	vascular cells	BP	GO:0043536	positive regulation of blood vessel endothelial cell migration	43	2.71e-05	0.00336156
upregulated	vascular cells	BP	GO:0030512	negative regulation of transforming growth factor beta receptor signaling pathway	55	2.91e-05	0.0035221
upregulated	vascular cells	BP	GO:0043065	positive regulation of apoptotic process	348	3.28e-05	0.00379696
upregulated	vascular cells	BP	GO:0045995	regulation of embryonic development	42	3.38e-05	0.00379696
upregulated	vascular cells	BP	GO:0061154	endothelial tube morphogenesis	11	3.39e-05	0.00379696
upregulated	vascular cells	BP	GO:0001569	branching involved in blood vessel morphogenesis	30	3.4e-05	0.00379696
upregulated	vascular cells	BP	GO:0038084	vascular endothelial growth factor signaling pathway	34	3.81e-05	0.00416679
upregulated	vascular cells	BP	GO:2001238	positive regulation of extrinsic apoptotic signaling pathway	42	3.99e-05	0.00427395
upregulated	vascular cells	BP	GO:0048008	platelet-derived growth factor receptor signaling pathway	47	4.94e-05	0.0051998
upregulated	vascular cells	BP	GO:0016525	negative regulation of angiogenesis	77	5.21e-05	0.00538347
upregulated	vascular cells	BP	GO:0045747	positive regulation of Notch signaling pathway	34	5.58e-05	0.00565982
upregulated	vascular cells	BP	GO:0045669	positive regulation of osteoblast differentiation	48	6e-05	0.0059743
upregulated	vascular cells	BP	GO:0000398	mRNA splicing, via spliceosome	238	6.26e-05	0.00612011
upregulated	vascular cells	BP	GO:0035987	endodermal cell differentiation	39	7.12e-05	0.00684204
upregulated	vascular cells	BP	GO:0060546	negative regulation of necroptotic process	13	7.4e-05	0.00698944
upregulated	vascular cells	BP	GO:0006614	SRP-dependent cotranslational protein targeting to membrane	17	8.3e-05	0.0077178
upregulated	vascular cells	BP	GO:0090051	negative regulation of cell migration involved in sprouting angiogenesis	13	9.67e-05	0.00883539
upregulated	vascular cells	BP	GO:0010950	positive regulation of endopeptidase activity	123	0.000105011	0.00944419
upregulated	vascular cells	BP	GO:0050727	regulation of inflammatory response	229	0.000108617	0.00961346
upregulated	vascular cells	BP	GO:0048844	artery morphogenesis	57	0.000113229	0.00986509
upregulated	vascular cells	MF	GO:0042802	identical protein binding	1463	1.06e-12	5.86e-10
upregulated	vascular cells	MF	GO:0019904	protein domain specific binding	470	1.09e-12	5.86e-10
upregulated	vascular cells	MF	GO:0004984	olfactory receptor activity	237	2.85e-10	1.02e-07
upregulated	vascular cells	MF	GO:0044877	protein-containing complex binding	797	4.5e-09	1.2e-06
upregulated	vascular cells	MF	GO:0005178	integrin binding	98	6.82e-09	1.46e-06
upregulated	vascular cells	MF	GO:0003735	structural constituent of ribosome	262	1.32e-08	2.36e-06
upregulated	vascular cells	MF	GO:0005518	collagen binding	52	5.13e-08	7.85e-06
upregulated	vascular cells	MF	GO:0004930	G protein-coupled receptor activity	621	2.31e-07	3.09e-05
upregulated	vascular cells	MF	GO:0016504	peptidase activator activity	25	1.24e-06	0.000134384
upregulated	vascular cells	MF	GO:0050431	transforming growth factor beta binding	20	1.25e-06	0.000134384
upregulated	vascular cells	MF	GO:0031994	insulin-like growth factor I binding	11	2.24e-06	0.00021785
upregulated	vascular cells	MF	GO:0042803	protein homodimerization activity	500	3.94e-06	0.000351739
upregulated	vascular cells	MF	GO:0031625	ubiquitin protein ligase binding	241	6.56e-06	0.000536895
upregulated	vascular cells	MF	GO:0048407	platelet-derived growth factor binding	11	7.45e-06	0.000536895
upregulated	vascular cells	MF	GO:0070411	I-SMAD binding	11	7.52e-06	0.000536895
upregulated	vascular cells	MF	GO:0019901	protein kinase binding	499	1.02e-05	0.000681374
upregulated	vascular cells	MF	GO:0008134	transcription factor binding	436	1.36e-05	0.000856575
upregulated	vascular cells	MF	GO:0003723	RNA binding	951	1.83e-05	0.00108666
upregulated	vascular cells	MF	GO:0003743	translation initiation factor activity	68	5.75e-05	0.00323986
upregulated	vascular cells	MF	GO:0004879	nuclear receptor activity	39	7.49e-05	0.00400844
upregulated	vascular cells	MF	GO:0000978	RNA polymerase II cis-regulatory region sequence-specific DNA binding	558	9.68e-05	0.00493687
upregulated	vascular cells	MF	GO:0050840	extracellular matrix binding	43	0.000127154	0.00619006
upregulated	vascular cells	MF	GO:0003729	mRNA binding	230	0.000141805	0.00640727
upregulated	vascular cells	MF	GO:0051015	actin filament binding	169	0.00014358	0.00640727
upregulated	vascular cells	MF	GO:0003713	transcription coactivator activity	191	0.000150021	0.00642689
upregulated	vascular cells	MF	GO:0003714	transcription corepressor activity	132	0.000242611	0.00999372
upregulated	vascular cells	CC	GO:0005654	nucleoplasm	2879	0	0
upregulated	vascular cells	CC	GO:0005829	cytosol	2731	0	0
upregulated	vascular cells	CC	GO:0005737	cytoplasm	8396	6.75e-13	1.61e-10
upregulated	vascular cells	CC	GO:0005604	basement membrane	76	2.18e-11	3.89e-09
upregulated	vascular cells	CC	GO:0005925	focal adhesion	136	7.24e-11	1.03e-08
upregulated	vascular cells	CC	GO:0030027	lamellipodium	133	8.22e-08	9.61e-06
upregulated	vascular cells	CC	GO:0016607	nuclear speck	305	9.42e-08	9.61e-06
upregulated	vascular cells	CC	GO:0071013	catalytic step 2 spliceosome	73	3.48e-07	3.1e-05
upregulated	vascular cells	CC	GO:0005912	adherens junction	110	6.41e-07	4.85e-05
upregulated	vascular cells	CC	GO:0032991	protein-containing complex	4277	6.79e-07	4.85e-05
upregulated	vascular cells	CC	GO:0045121	membrane raft	194	6.64e-06	0.000431186
upregulated	vascular cells	CC	GO:0009897	external side of plasma membrane	232	1.03e-05	0.000612945
upregulated	vascular cells	CC	GO:0090575	RNA polymerase II transcription regulator complex	144	1.29e-05	0.00068567
upregulated	vascular cells	CC	GO:0031410	cytoplasmic vesicle	1193	1.4e-05	0.00068567
upregulated	vascular cells	CC	GO:0005856	cytoskeleton	1673	1.44e-05	0.00068567
upregulated	vascular cells	CC	GO:0071005	U2-type precatalytic spliceosome	42	2.28e-05	0.000987631
upregulated	vascular cells	CC	GO:0001725	stress fiber	56	2.35e-05	0.000987631
upregulated	vascular cells	CC	GO:0005887	integral component of plasma membrane	904	2.89e-05	0.0011281
upregulated	vascular cells	CC	GO:0016605	PML body	64	3.06e-05	0.0011281
upregulated	vascular cells	CC	GO:0070062	extracellular exosome	67	3.16e-05	0.0011281
upregulated	vascular cells	CC	GO:0005886	plasma membrane	3654	3.67e-05	0.00123145
upregulated	vascular cells	CC	GO:0008305	integrin complex	27	3.79e-05	0.00123145
upregulated	vascular cells	CC	GO:0015629	actin cytoskeleton	405	4.55e-05	0.00141379
upregulated	vascular cells	CC	GO:0005783	endoplasmic reticulum	1149	5.43e-05	0.00161511
upregulated	vascular cells	CC	GO:0005615	extracellular space	1008	5.95e-05	0.00167305
upregulated	vascular cells	CC	GO:0005583	fibrillar collagen trimer	11	6.09e-05	0.00167305
upregulated	vascular cells	CC	GO:0009986	cell surface	576	6.86e-05	0.00177332
upregulated	vascular cells	CC	GO:0042611	MHC protein complex	10	6.95e-05	0.00177332
upregulated	vascular cells	CC	GO:0062023	collagen-containing extracellular matrix	178	7.88e-05	0.00194019
upregulated	vascular cells	CC	GO:0045335	phagocytic vesicle	72	8.5e-05	0.00196947
upregulated	vascular cells	CC	GO:0005730	nucleolus	716	8.55e-05	0.00196947
upregulated	vascular cells	CC	GO:0140534	endoplasmic reticulum protein-containing complex	100	0.000100529	0.00221743
upregulated	vascular cells	CC	GO:0005634	nucleus	5625	0.000102486	0.00221743
upregulated	vascular cells	CC	GO:0030864	cortical actin cytoskeleton	62	0.000110701	0.00232472
upregulated	vascular cells	CC	GO:0019013	viral nucleocapsid	40	0.000143652	0.0028737
upregulated	vascular cells	CC	GO:1990904	ribonucleoprotein complex	624	0.000144893	0.0028737
upregulated	vascular cells	CC	GO:0005789	endoplasmic reticulum membrane	558	0.000189895	0.00366447
upregulated	vascular cells	CC	GO:0005901	caveola	57	0.000199739	0.00375299
upregulated	vascular cells	CC	GO:0005852	eukaryotic translation initiation factor 3 complex	14	0.000254619	0.00466148
upregulated	vascular cells	CC	GO:0043235	receptor complex	322	0.000349808	0.00624407
upregulated	vascular cells	CC	GO:0005686	U2 snRNP	15	0.000407388	0.00701784
upregulated	vascular cells	CC	GO:0042788	polysomal ribosome	17	0.000412814	0.00701784
upregulated	vascular cells	CC	GO:0099081	supramolecular polymer	635	0.000449568	0.00705019
upregulated	vascular cells	CC	GO:0101031	chaperone complex	19	0.00045224	0.00705019
upregulated	vascular cells	CC	GO:0022625	cytosolic large ribosomal subunit	73	0.000460554	0.00705019
upregulated	vascular cells	CC	GO:0098644	complex of collagen trimers	18	0.00046395	0.00705019
upregulated	vascular cells	CC	GO:0048471	perinuclear region of cytoplasm	398	0.000464088	0.00705019
upregulated	vascular cells	CC	GO:0005762	mitochondrial large ribosomal subunit	48	0.000476902	0.00709392
upregulated	vascular cells	CC	GO:0042383	sarcolemma	75	0.000487997	0.00711081
upregulated	vascular cells	CC	GO:0030175	filopodium	73	0.000539225	0.00770014
upregulated	vascular cells	CC	GO:0005911	cell-cell junction	351	0.000577211	0.00808096
upregulated	vascular cells	CC	GO:0000786	nucleosome	94	0.000621556	0.00853444
upregulated	vascular cells	CC	GO:0005793	endoplasmic reticulum-Golgi intermediate compartment	63	0.000646258	0.00861278
upregulated	vascular cells	CC	GO:0016580	Sin3 complex	10	0.000651387	0.00861278
downregulated	glutamatergic neurons	BP	GO:0007186	G protein-coupled receptor signaling pathway	881	0	0
downregulated	glutamatergic neurons	BP	GO:0050911	detection of chemical stimulus involved in sensory perception of smell	237	0	0
downregulated	glutamatergic neurons	BP	GO:0006954	inflammatory response	476	4.89e-11	8.59e-08
downregulated	glutamatergic neurons	BP	GO:0045766	positive regulation of angiogenesis	113	6.16e-11	8.59e-08
downregulated	glutamatergic neurons	BP	GO:0045087	innate immune response	433	1.4e-08	1.56e-05
downregulated	glutamatergic neurons	BP	GO:0006955	immune response	1045	3.31e-08	3.08e-05
downregulated	glutamatergic neurons	BP	GO:0000122	negative regulation of transcription by RNA polymerase II	689	4.27e-08	3.4e-05
downregulated	glutamatergic neurons	BP	GO:0010628	positive regulation of gene expression	800	6.35e-08	4.42e-05
downregulated	glutamatergic neurons	BP	GO:0030199	collagen fibril organization	44	1.98e-07	0.000122591
downregulated	glutamatergic neurons	BP	GO:0010718	positive regulation of epithelial to mesenchymal transition	37	3.5e-07	0.000166898
downregulated	glutamatergic neurons	BP	GO:0008360	regulation of cell shape	107	3.98e-07	0.000166898
downregulated	glutamatergic neurons	BP	GO:0048596	embryonic camera-type eye morphogenesis	22	4.05e-07	0.000166898
downregulated	glutamatergic neurons	BP	GO:0090090	negative regulation of canonical Wnt signaling pathway	109	4.08e-07	0.000166898
downregulated	glutamatergic neurons	BP	GO:0007169	transmembrane receptor protein tyrosine kinase signaling pathway	470	4.19e-07	0.000166898
downregulated	glutamatergic neurons	BP	GO:0015074	DNA integration	53	6.69e-07	0.00023789
downregulated	glutamatergic neurons	BP	GO:0001525	angiogenesis	365	6.83e-07	0.00023789
downregulated	glutamatergic neurons	BP	GO:0045944	positive regulation of transcription by RNA polymerase II	1029	1.06e-06	0.000346919
downregulated	glutamatergic neurons	BP	GO:0014068	positive regulation of phosphatidylinositol 3-kinase signaling	58	1.93e-06	0.00059668
downregulated	glutamatergic neurons	BP	GO:0042742	defense response to bacterium	200	3.31e-06	0.000972195
downregulated	glutamatergic neurons	BP	GO:0007229	integrin-mediated signaling pathway	88	3.88e-06	0.00108158
downregulated	glutamatergic neurons	BP	GO:0019068	virion assembly	49	5.81e-06	0.00154118
downregulated	glutamatergic neurons	BP	GO:0006412	translation	670	6.08e-06	0.00154118
downregulated	glutamatergic neurons	BP	GO:0030335	positive regulation of cell migration	386	9.44e-06	0.00228822
downregulated	glutamatergic neurons	BP	GO:0016477	cell migration	1110	1.01e-05	0.00234945
downregulated	glutamatergic neurons	BP	GO:0002230	positive regulation of defense response to virus by host	25	1.47e-05	0.00326951
downregulated	glutamatergic neurons	BP	GO:0001570	vasculogenesis	63	1.82e-05	0.00391315
downregulated	glutamatergic neurons	BP	GO:0050830	defense response to Gram-positive bacterium	66	2.04e-05	0.00420801
downregulated	glutamatergic neurons	BP	GO:0007155	cell adhesion	994	2.16e-05	0.00423107
downregulated	glutamatergic neurons	BP	GO:0043123	positive regulation of I-kappaB kinase/NF-kappaB signaling	113	2.2e-05	0.00423107
downregulated	glutamatergic neurons	BP	GO:0007015	actin filament organization	354	2.39e-05	0.00444663
downregulated	glutamatergic neurons	BP	GO:2000352	negative regulation of endothelial cell apoptotic process	25	2.6e-05	0.00466766
downregulated	glutamatergic neurons	BP	GO:0035909	aorta morphogenesis	26	2.94e-05	0.0051213
downregulated	glutamatergic neurons	BP	GO:0042531	positive regulation of tyrosine phosphorylation of STAT protein	46	3.07e-05	0.00518949
downregulated	glutamatergic neurons	BP	GO:2000178	negative regulation of neural precursor cell proliferation	18	3.34e-05	0.00548232
downregulated	glutamatergic neurons	BP	GO:0010884	positive regulation of lipid storage	19	3.62e-05	0.00571977
downregulated	glutamatergic neurons	BP	GO:0007160	cell-matrix adhesion	169	3.69e-05	0.00571977
downregulated	glutamatergic neurons	BP	GO:0050679	positive regulation of epithelial cell proliferation	137	4.04e-05	0.00594619
downregulated	glutamatergic neurons	BP	GO:0002286	T cell activation involved in immune response	71	4.16e-05	0.00594619
downregulated	glutamatergic neurons	BP	GO:0030513	positive regulation of BMP signaling pathway	32	4.16e-05	0.00594619
downregulated	glutamatergic neurons	BP	GO:0030336	negative regulation of cell migration	205	4.27e-05	0.00594619
downregulated	glutamatergic neurons	BP	GO:0006278	RNA-templated DNA biosynthetic process	85	4.7e-05	0.00639236
downregulated	glutamatergic neurons	BP	GO:0010629	negative regulation of gene expression	708	5.26e-05	0.00685872
downregulated	glutamatergic neurons	BP	GO:0035924	cellular response to vascular endothelial growth factor stimulus	49	5.34e-05	0.00685872
downregulated	glutamatergic neurons	BP	GO:0006897	endocytosis	389	5.41e-05	0.00685872
downregulated	glutamatergic neurons	BP	GO:0035329	hippo signaling	32	6.11e-05	0.00757672
downregulated	glutamatergic neurons	BP	GO:0045665	negative regulation of neuron differentiation	54	6.53e-05	0.00774371
downregulated	glutamatergic neurons	BP	GO:0007267	cell-cell signaling	1041	6.54e-05	0.00774371
downregulated	glutamatergic neurons	BP	GO:0035019	somatic stem cell population maintenance	38	6.67e-05	0.00774371
downregulated	glutamatergic neurons	BP	GO:0030036	actin cytoskeleton organization	567	7.14e-05	0.00812473
downregulated	glutamatergic neurons	BP	GO:0035556	intracellular signal transduction	1927	7.39e-05	0.00815922
downregulated	glutamatergic neurons	BP	GO:0007189	adenylate cyclase-activating G protein-coupled receptor signaling pathway	111	7.68e-05	0.00815922
downregulated	glutamatergic neurons	BP	GO:0008285	negative regulation of cell population proliferation	471	7.87e-05	0.00815922
downregulated	glutamatergic neurons	BP	GO:0045824	negative regulation of innate immune response	38	7.88e-05	0.00815922
downregulated	glutamatergic neurons	BP	GO:0019221	cytokine-mediated signaling pathway	319	7.96e-05	0.00815922
downregulated	glutamatergic neurons	BP	GO:2000249	regulation of actin cytoskeleton reorganization	29	8.05e-05	0.00815922
downregulated	glutamatergic neurons	BP	GO:0048709	oligodendrocyte differentiation	69	8.73e-05	0.00833203
downregulated	glutamatergic neurons	BP	GO:0002377	immunoglobulin production	92	8.8e-05	0.00833203
downregulated	glutamatergic neurons	BP	GO:0045582	positive regulation of T cell differentiation	68	8.81e-05	0.00833203
downregulated	glutamatergic neurons	BP	GO:0042632	cholesterol homeostasis	65	8.82e-05	0.00833203
downregulated	glutamatergic neurons	BP	GO:0006508	proteolysis	1475	9.65e-05	0.00896394
downregulated	glutamatergic neurons	BP	GO:0072189	ureter development	15	0.000101217	0.00925219
downregulated	glutamatergic neurons	BP	GO:0072079	nephron tubule formation	17	0.00010933	0.00983262
downregulated	glutamatergic neurons	MF	GO:0004930	G protein-coupled receptor activity	621	0	0
downregulated	glutamatergic neurons	MF	GO:0004984	olfactory receptor activity	237	0	0
downregulated	glutamatergic neurons	MF	GO:0000981	DNA-binding transcription factor activity, RNA polymerase II-specific	747	5.07e-10	1.81e-07
downregulated	glutamatergic neurons	MF	GO:0000978	RNA polymerase II cis-regulatory region sequence-specific DNA binding	558	2.54e-09	6.81e-07
downregulated	glutamatergic neurons	MF	GO:0004714	transmembrane receptor protein tyrosine kinase activity	55	5.12e-08	1.1e-05
downregulated	glutamatergic neurons	MF	GO:0005178	integrin binding	98	8.52e-07	0.000133039
downregulated	glutamatergic neurons	MF	GO:0005125	cytokine activity	161	8.7e-07	0.000133039
downregulated	glutamatergic neurons	MF	GO:0051015	actin filament binding	169	3.01e-06	0.000361628
downregulated	glutamatergic neurons	MF	GO:0005085	guanyl-nucleotide exchange factor activity	160	3.04e-06	0.000361628
downregulated	glutamatergic neurons	MF	GO:0001228	DNA-binding transcription activator activity, RNA polymerase II-specific	397	3.57e-06	0.000381997
downregulated	glutamatergic neurons	MF	GO:0042802	identical protein binding	1463	7.44e-06	0.000724609
downregulated	glutamatergic neurons	MF	GO:0003735	structural constituent of ribosome	262	1.11e-05	0.000993727
downregulated	glutamatergic neurons	MF	GO:0004523	RNA-DNA hybrid ribonuclease activity	46	1.38e-05	0.00113808
downregulated	glutamatergic neurons	MF	GO:0005179	hormone activity	96	6.26e-05	0.00479182
downregulated	glutamatergic neurons	MF	GO:0001227	DNA-binding transcription repressor activity, RNA polymerase II-specific	222	7.39e-05	0.00527646
downregulated	glutamatergic neurons	MF	GO:0005518	collagen binding	52	8.39e-05	0.00561547
downregulated	glutamatergic neurons	MF	GO:0004888	transmembrane signaling receptor activity	932	0.000100974	0.00636133
downregulated	glutamatergic neurons	MF	GO:0005102	signaling receptor binding	1079	0.000108169	0.00643603
downregulated	glutamatergic neurons	CC	GO:0005615	extracellular space	1008	0	0
downregulated	glutamatergic neurons	CC	GO:0016021	integral component of membrane	5298	0	0
downregulated	glutamatergic neurons	CC	GO:0005576	extracellular region	1538	1.95e-10	4.65e-08
downregulated	glutamatergic neurons	CC	GO:0005886	plasma membrane	3654	5.69e-10	1.02e-07
downregulated	glutamatergic neurons	CC	GO:0005604	basement membrane	76	1.18e-09	1.69e-07
downregulated	glutamatergic neurons	CC	GO:0009897	external side of plasma membrane	232	7.46e-09	8.87e-07
downregulated	glutamatergic neurons	CC	GO:0045121	membrane raft	194	1.24e-08	1.27e-06
downregulated	glutamatergic neurons	CC	GO:0009986	cell surface	576	7.92e-08	7.07e-06
downregulated	glutamatergic neurons	CC	GO:0005887	integral component of plasma membrane	904	1.37e-07	9.8e-06
downregulated	glutamatergic neurons	CC	GO:0005925	focal adhesion	136	1.37e-07	9.8e-06
downregulated	glutamatergic neurons	CC	GO:0000786	nucleosome	94	2.06e-07	1.34e-05
downregulated	glutamatergic neurons	CC	GO:0001725	stress fiber	56	1e-06	5.97e-05
downregulated	glutamatergic neurons	CC	GO:0016324	apical plasma membrane	206	1.33e-06	7.31e-05
downregulated	glutamatergic neurons	CC	GO:0043235	receptor complex	322	2.65e-06	0.000135263
downregulated	glutamatergic neurons	CC	GO:0005901	caveola	57	4.24e-06	0.00019312
downregulated	glutamatergic neurons	CC	GO:0005912	adherens junction	110	4.33e-06	0.00019312
downregulated	glutamatergic neurons	CC	GO:0097386	glial cell projection	11	8.21e-06	0.000344679
downregulated	glutamatergic neurons	CC	GO:0005856	cytoskeleton	1673	1.63e-05	0.000646511
downregulated	glutamatergic neurons	CC	GO:0005583	fibrillar collagen trimer	11	5.91e-05	0.00222257
downregulated	glutamatergic neurons	CC	GO:0005902	microvillus	58	0.000109413	0.00390605
downregulated	glutamatergic neurons	CC	GO:0031410	cytoplasmic vesicle	1193	0.000135422	0.00460436
downregulated	glutamatergic neurons	CC	GO:0031012	extracellular matrix	311	0.000146073	0.00474072
downregulated	glutamatergic neurons	CC	GO:0045095	keratin filament	52	0.000178451	0.00553975
downregulated	glutamatergic neurons	CC	GO:0005764	lysosome	312	0.000192146	0.00571634
downregulated	glutamatergic neurons	CC	GO:0005737	cytoplasm	8396	0.000213646	0.00610174
downregulated	cerebellar neurons	BP	GO:0043547	positive regulation of GTPase activity	295	2.16e-13	1.2e-09
downregulated	cerebellar neurons	BP	GO:0008360	regulation of cell shape	107	4.89e-09	9.82e-06
downregulated	cerebellar neurons	BP	GO:0060271	cilium assembly	256	5.28e-09	9.82e-06
downregulated	cerebellar neurons	BP	GO:0035556	intracellular signal transduction	1927	1.39e-08	1.93e-05
downregulated	cerebellar neurons	BP	GO:0007264	small GTPase mediated signal transduction	333	1.11e-06	0.00102411
downregulated	cerebellar neurons	BP	GO:0007156	homophilic cell adhesion via plasma membrane adhesion molecules	103	1.19e-06	0.00102411
downregulated	cerebellar neurons	BP	GO:0018105	peptidyl-serine phosphorylation	229	1.44e-06	0.00102411
downregulated	cerebellar neurons	BP	GO:0007411	axon guidance	184	1.47e-06	0.00102411
downregulated	cerebellar neurons	BP	GO:0007186	G protein-coupled receptor signaling pathway	881	3.05e-06	0.00189101
downregulated	cerebellar neurons	BP	GO:0050911	detection of chemical stimulus involved in sensory perception of smell	237	4.12e-06	0.00229919
downregulated	cerebellar neurons	BP	GO:0043087	regulation of GTPase activity	355	6.61e-06	0.00334903
downregulated	cerebellar neurons	BP	GO:0006886	intracellular protein transport	633	8.36e-06	0.00380751
downregulated	cerebellar neurons	BP	GO:0050804	modulation of chemical synaptic transmission	260	8.88e-06	0.00380751
downregulated	cerebellar neurons	BP	GO:0090263	positive regulation of canonical Wnt signaling pathway	88	1.44e-05	0.00574411
downregulated	cerebellar neurons	BP	GO:0016477	cell migration	1110	2.45e-05	0.00870594
downregulated	cerebellar neurons	BP	GO:0048813	dendrite morphogenesis	93	2.5e-05	0.00870594
downregulated	cerebellar neurons	BP	GO:0060078	regulation of postsynaptic membrane potential	102	2.95e-05	0.00944314
downregulated	cerebellar neurons	BP	GO:0035235	ionotropic glutamate receptor signaling pathway	21	3.05e-05	0.00944314
downregulated	cerebellar neurons	BP	GO:0051056	regulation of small GTPase mediated signal transduction	167	3.38e-05	0.00990809
downregulated	cerebellar neurons	MF	GO:0005524	ATP binding	1283	0	0
downregulated	cerebellar neurons	MF	GO:0005096	GTPase activator activity	200	8.22e-14	4.4e-11
downregulated	cerebellar neurons	MF	GO:0005085	guanyl-nucleotide exchange factor activity	160	2.38e-08	8.49e-06
downregulated	cerebellar neurons	MF	GO:0045296	cadherin binding	52	2.01e-07	5.38e-05
downregulated	cerebellar neurons	MF	GO:0005509	calcium ion binding	601	5.74e-07	0.000122896
downregulated	cerebellar neurons	MF	GO:0003779	actin binding	354	7.6e-07	0.000135572
downregulated	cerebellar neurons	MF	GO:0004674	protein serine/threonine kinase activity	367	9.85e-07	0.000150752
downregulated	cerebellar neurons	MF	GO:0004930	G protein-coupled receptor activity	621	2.69e-06	0.00032232
downregulated	cerebellar neurons	MF	GO:0042802	identical protein binding	1463	2.71e-06	0.00032232
downregulated	cerebellar neurons	MF	GO:0004984	olfactory receptor activity	237	3.42e-06	0.000366432
downregulated	cerebellar neurons	MF	GO:0046872	metal ion binding	3002	5.06e-06	0.000492597
downregulated	cerebellar neurons	MF	GO:0051015	actin filament binding	169	6.67e-06	0.000595032
downregulated	cerebellar neurons	MF	GO:0005178	integrin binding	98	1.16e-05	0.000905451
downregulated	cerebellar neurons	MF	GO:0008195	phosphatidate phosphatase activity	13	1.18e-05	0.000905451
downregulated	cerebellar neurons	MF	GO:0016874	ligase activity	234	2.39e-05	0.00164733
downregulated	cerebellar neurons	MF	GO:0017124	SH3 domain binding	71	2.46e-05	0.00164733
downregulated	cerebellar neurons	MF	GO:0035091	phosphatidylinositol binding	217	2.7e-05	0.00170129
downregulated	cerebellar neurons	MF	GO:0045295	gamma-catenin binding	12	3.9e-05	0.00232093
downregulated	cerebellar neurons	MF	GO:0019904	protein domain specific binding	470	4.43e-05	0.00239075
downregulated	cerebellar neurons	MF	GO:0004970	ionotropic glutamate receptor activity	18	4.46e-05	0.00239075
downregulated	cerebellar neurons	MF	GO:0000287	magnesium ion binding	179	9.22e-05	0.00470083
downregulated	cerebellar neurons	MF	GO:0005539	glycosaminoglycan binding	159	0.000102605	0.00493423
downregulated	cerebellar neurons	MF	GO:0008017	microtubule binding	215	0.000105964	0.00493423
downregulated	cerebellar neurons	MF	GO:0031625	ubiquitin protein ligase binding	241	0.000132873	0.00592944
downregulated	cerebellar neurons	MF	GO:0005544	calcium-dependent phospholipid binding	45	0.000148864	0.00608882
downregulated	cerebellar neurons	MF	GO:0005201	extracellular matrix structural constituent	57	0.000150729	0.00608882
downregulated	cerebellar neurons	MF	GO:0140096	catalytic activity, acting on a protein	2106	0.0001535	0.00608882
downregulated	cerebellar neurons	MF	GO:1904315	transmitter-gated ion channel activity involved in regulation of postsynaptic membrane potential	41	0.000175668	0.00671931
downregulated	cerebellar neurons	MF	GO:0097110	scaffold protein binding	40	0.000240811	0.00889339
downregulated	cerebellar neurons	MF	GO:0004725	protein tyrosine phosphatase activity	96	0.000262432	0.00936884
downregulated	cerebellar neurons	MF	GO:0052742	phosphatidylinositol kinase activity	11	0.000280358	0.00968592
downregulated	cerebellar neurons	MF	GO:0004714	transmembrane receptor protein tyrosine kinase activity	55	0.000304434	0.00997793
downregulated	cerebellar neurons	MF	GO:0005158	insulin receptor binding	20	0.000307443	0.00997793
downregulated	cerebellar neurons	CC	GO:0005737	cytoplasm	8396	0	0
downregulated	cerebellar neurons	CC	GO:0005829	cytosol	2731	0	0
downregulated	cerebellar neurons	CC	GO:0005856	cytoskeleton	1673	1.98e-11	4.72e-09
downregulated	cerebellar neurons	CC	GO:0005912	adherens junction	110	1.02e-10	1.82e-08
downregulated	cerebellar neurons	CC	GO:0048471	perinuclear region of cytoplasm	398	2.86e-10	4.08e-08
downregulated	cerebellar neurons	CC	GO:0005813	centrosome	499	9.57e-10	1.14e-07
downregulated	cerebellar neurons	CC	GO:0043005	neuron projection	754	2.58e-09	2.64e-07
downregulated	cerebellar neurons	CC	GO:0005886	plasma membrane	3654	4.24e-09	3.79e-07
downregulated	cerebellar neurons	CC	GO:0098978	glutamatergic synapse	152	5.1e-09	4.05e-07
downregulated	cerebellar neurons	CC	GO:0030424	axon	329	5.79e-09	4.13e-07
downregulated	cerebellar neurons	CC	GO:0014069	postsynaptic density	160	1.64e-08	1.06e-06
downregulated	cerebellar neurons	CC	GO:0005925	focal adhesion	136	1.93e-08	1.15e-06
downregulated	cerebellar neurons	CC	GO:0005794	Golgi apparatus	1054	5.22e-08	2.87e-06
downregulated	cerebellar neurons	CC	GO:0043025	neuronal cell body	194	9.01e-08	4.6e-06
downregulated	cerebellar neurons	CC	GO:0000139	Golgi membrane	292	1.43e-07	6.79e-06
downregulated	cerebellar neurons	CC	GO:0005654	nucleoplasm	2879	2.29e-07	1.02e-05
downregulated	cerebellar neurons	CC	GO:0030027	lamellipodium	133	3.26e-07	1.37e-05
downregulated	cerebellar neurons	CC	GO:0036064	ciliary basal body	121	3.55e-07	1.41e-05
downregulated	cerebellar neurons	CC	GO:0030425	dendrite	305	4.86e-07	1.83e-05
downregulated	cerebellar neurons	CC	GO:0099061	integral component of postsynaptic density membrane	24	7.03e-07	2.51e-05
downregulated	cerebellar neurons	CC	GO:0005929	cilium	489	9.15e-07	3.11e-05
downregulated	cerebellar neurons	CC	GO:0043235	receptor complex	322	1.21e-06	3.92e-05
downregulated	cerebellar neurons	CC	GO:0045202	synapse	804	1.46e-06	4.53e-05
downregulated	cerebellar neurons	CC	GO:0042995	cell projection	1435	1.55e-06	4.6e-05
downregulated	cerebellar neurons	CC	GO:0034451	centriolar satellite	85	3.34e-06	9.53e-05
downregulated	cerebellar neurons	CC	GO:0031410	cytoplasmic vesicle	1193	3.79e-06	0.000103987
downregulated	cerebellar neurons	CC	GO:0005887	integral component of plasma membrane	904	5.84e-06	0.000154308
downregulated	cerebellar neurons	CC	GO:0005730	nucleolus	716	6.46e-06	0.000162566
downregulated	cerebellar neurons	CC	GO:0055037	recycling endosome	111	6.6e-06	0.000162566
downregulated	cerebellar neurons	CC	GO:0005604	basement membrane	76	6.86e-06	0.000163372
downregulated	cerebellar neurons	CC	GO:0016020	membrane	7641	8.28e-06	0.000190777
downregulated	cerebellar neurons	CC	GO:0005765	lysosomal membrane	127	1.15e-05	0.000256314
downregulated	cerebellar neurons	CC	GO:0005930	axoneme	89	1.55e-05	0.00033464
downregulated	cerebellar neurons	CC	GO:0030496	midbody	133	1.64e-05	0.00034538
downregulated	cerebellar neurons	CC	GO:0043197	dendritic spine	77	1.72e-05	0.000351096
downregulated	cerebellar neurons	CC	GO:0098793	presynapse	283	2.12e-05	0.000420271
downregulated	cerebellar neurons	CC	GO:0044304	main axon	33	3.41e-05	0.000628455
downregulated	cerebellar neurons	CC	GO:0002102	podosome	21	3.43e-05	0.000628455
downregulated	cerebellar neurons	CC	GO:0005911	cell-cell junction	351	3.43e-05	0.000628455
downregulated	cerebellar neurons	CC	GO:0030864	cortical actin cytoskeleton	62	3.6e-05	0.000642887
downregulated	cerebellar neurons	CC	GO:0098685	Schaffer collateral - CA1 synapse	42	3.92e-05	0.000681841
downregulated	cerebellar neurons	CC	GO:0045121	membrane raft	194	4.59e-05	0.000780571
downregulated	cerebellar neurons	CC	GO:0005789	endoplasmic reticulum membrane	558	6.53e-05	0.00107003
downregulated	cerebellar neurons	CC	GO:0005814	centriole	103	6.59e-05	0.00107003
downregulated	cerebellar neurons	CC	GO:0035869	ciliary transition zone	59	8.18e-05	0.00129815
downregulated	cerebellar neurons	CC	GO:0005739	mitochondrion	1222	0.000118265	0.00183567
downregulated	cerebellar neurons	CC	GO:0005769	early endosome	225	0.000137419	0.00208759
downregulated	cerebellar neurons	CC	GO:0030175	filopodium	73	0.000147091	0.00217888
downregulated	cerebellar neurons	CC	GO:0008328	ionotropic glutamate receptor complex	41	0.000149531	0.00217888
downregulated	cerebellar neurons	CC	GO:0016342	catenin complex	26	0.000154956	0.00221278
downregulated	cerebellar neurons	CC	GO:0005783	endoplasmic reticulum	1149	0.000158835	0.0022237
downregulated	cerebellar neurons	CC	GO:0001726	ruffle	110	0.000169449	0.00232666
downregulated	cerebellar neurons	CC	GO:0005770	late endosome	173	0.000180638	0.0024179
downregulated	cerebellar neurons	CC	GO:0044233	mitochondria-associated endoplasmic reticulum membrane	14	0.000182867	0.0024179
downregulated	cerebellar neurons	CC	GO:0045335	phagocytic vesicle	72	0.000214472	0.00278423
downregulated	cerebellar neurons	CC	GO:0097386	glial cell projection	11	0.000339232	0.00432521
downregulated	cerebellar neurons	CC	GO:0005778	peroxisomal membrane	36	0.000372938	0.00467154
downregulated	cerebellar neurons	CC	GO:0009986	cell surface	576	0.000383479	0.00472076
downregulated	cerebellar neurons	CC	GO:0031514	motile cilium	150	0.000393397	0.00476078
downregulated	cerebellar neurons	CC	GO:0043209	myelin sheath	30	0.000443744	0.00528055
downregulated	cerebellar neurons	CC	GO:0044232	organelle membrane contact site	31	0.000498769	0.00583805
downregulated	cerebellar neurons	CC	GO:0030139	endocytic vesicle	134	0.000520158	0.0059902
downregulated	cerebellar neurons	CC	GO:0097546	ciliary base	26	0.000575944	0.00652737
downregulated	cerebellar neurons	CC	GO:0015629	actin cytoskeleton	405	0.00067024	0.00747736
downregulated	cerebellar neurons	CC	GO:0005811	lipid droplet	68	0.00073163	0.00803667
downregulated	cerebellar neurons	CC	GO:0140535	intracellular protein-containing complex	728	0.000862481	0.00933048
downregulated	cerebellar neurons	CC	GO:0032991	protein-containing complex	4277	0.000906735	0.00966282
downregulated	GABAergic neurons	BP	GO:0007186	G protein-coupled receptor signaling pathway	881	0	0
downregulated	GABAergic neurons	BP	GO:0050911	detection of chemical stimulus involved in sensory perception of smell	237	0	0
downregulated	GABAergic neurons	BP	GO:0006412	translation	670	5.07e-13	9.25e-10
downregulated	GABAergic neurons	BP	GO:0010951	negative regulation of endopeptidase activity	187	6.94e-13	9.25e-10
downregulated	GABAergic neurons	BP	GO:0006954	inflammatory response	476	8.29e-13	9.25e-10
downregulated	GABAergic neurons	BP	GO:0007229	integrin-mediated signaling pathway	88	1.07e-10	9.97e-08
downregulated	GABAergic neurons	BP	GO:0045087	innate immune response	433	4.97e-10	3.96e-07
downregulated	GABAergic neurons	BP	GO:0050830	defense response to Gram-positive bacterium	66	1.05e-09	7.29e-07
downregulated	GABAergic neurons	BP	GO:0070098	chemokine-mediated signaling pathway	68	1.59e-09	9.36e-07
downregulated	GABAergic neurons	BP	GO:0070374	positive regulation of ERK1 and ERK2 cascade	145	1.68e-09	9.36e-07
downregulated	GABAergic neurons	BP	GO:0050829	defense response to Gram-negative bacterium	57	2.41e-09	1.22e-06
downregulated	GABAergic neurons	BP	GO:0006955	immune response	1045	2.78e-09	1.29e-06
downregulated	GABAergic neurons	BP	GO:0045766	positive regulation of angiogenesis	113	6.8e-09	2.89e-06
downregulated	GABAergic neurons	BP	GO:0042742	defense response to bacterium	200	7.26e-09	2.89e-06
downregulated	GABAergic neurons	BP	GO:0015074	DNA integration	53	2.97e-08	1.1e-05
downregulated	GABAergic neurons	BP	GO:0010629	negative regulation of gene expression	708	3.95e-08	1.38e-05
downregulated	GABAergic neurons	BP	GO:0061844	antimicrobial humoral immune response mediated by antimicrobial peptide	48	5.06e-08	1.66e-05
downregulated	GABAergic neurons	BP	GO:0016032	viral process	300	6.07e-08	1.88e-05
downregulated	GABAergic neurons	BP	GO:0045944	positive regulation of transcription by RNA polymerase II	1029	1.02e-07	2.98e-05
downregulated	GABAergic neurons	BP	GO:0030593	neutrophil chemotaxis	75	2.1e-07	5.85e-05
downregulated	GABAergic neurons	BP	GO:0006278	RNA-templated DNA biosynthetic process	85	2.9e-07	7.71e-05
downregulated	GABAergic neurons	BP	GO:0007160	cell-matrix adhesion	169	3.04e-07	7.71e-05
downregulated	GABAergic neurons	BP	GO:0001570	vasculogenesis	63	4.21e-07	0.000102091
downregulated	GABAergic neurons	BP	GO:0032729	positive regulation of interferon-gamma production	57	9.37e-07	0.000217787
downregulated	GABAergic neurons	BP	GO:0032731	positive regulation of interleukin-1 beta production	44	1.88e-06	0.000419956
downregulated	GABAergic neurons	BP	GO:0008360	regulation of cell shape	107	2.11e-06	0.000452296
downregulated	GABAergic neurons	BP	GO:0001525	angiogenesis	365	2.39e-06	0.000494577
downregulated	GABAergic neurons	BP	GO:0019068	virion assembly	49	2.85e-06	0.000566873
downregulated	GABAergic neurons	BP	GO:0010628	positive regulation of gene expression	800	3.36e-06	0.00064544
downregulated	GABAergic neurons	BP	GO:0014829	vascular associated smooth muscle contraction	17	3.62e-06	0.000672278
downregulated	GABAergic neurons	BP	GO:0000122	negative regulation of transcription by RNA polymerase II	689	3.84e-06	0.000691558
downregulated	GABAergic neurons	BP	GO:0006935	chemotaxis	462	7.47e-06	0.00130224
downregulated	GABAergic neurons	BP	GO:0042102	positive regulation of T cell proliferation	75	8.94e-06	0.00150997
downregulated	GABAergic neurons	BP	GO:0032760	positive regulation of tumor necrosis factor production	39	9.44e-06	0.00152888
downregulated	GABAergic neurons	BP	GO:0008285	negative regulation of cell population proliferation	471	9.6e-06	0.00152888
downregulated	GABAergic neurons	BP	GO:0072189	ureter development	15	1.13e-05	0.00174611
downregulated	GABAergic neurons	BP	GO:0006508	proteolysis	1475	1.32e-05	0.00199128
[truncated: 1,589 more rows]

## Sheet: S6
Table S6. Cell-class compositions across sampled brain regions in snRNA-seq dataset. Relative proportions are for cell classes (rows) found in each brain region (columns) in the snRNA-seq dataset.
[truncated: 18 more rows]

[truncated: 13 more sheets: S7, S8, S9, S10, S11, S12, S13, S14, S15, S16, S17, S18, S19]
