# Supplementary material for: A single-cell multi-omic atlas spanning the adult rhesus macaque brain
Source: Sci Adv. 2023 Oct 12;9(41):eadh1914. doi: 10.1126/sciadv.adh1914 (PMC10569716; doi:10.1126/sciadv.adh1914)
Supplement: Supplementary file 3 — List of consortium authors [file sciadv.adh1914_list_of_consortium_authors.zip]

Archive with 1 entries (1 files):
- adh1914_List_of_consortium_authors.xlsx
