# Supplementary material for: A single-cell multi-omic atlas spanning the adult rhesus macaque brain
Source: Sci Adv. 2023 Oct 12;9(41):eadh1914. doi: 10.1126/sciadv.adh1914 (PMC10569716; doi:10.1126/sciadv.adh1914)
Supplement: Supplementary file 3 — List of consortium authors [file sciadv.adh1914_list_of_consortium_authors.zip › adh1914_List_of_consortium_authors.xlsx]

## Sheet: Sheet1
Full list of members of the Cayo Biobank Research Unit (CBRU)
Member	Primary affiliation
Susan C. Antón	New York University
Lauren J. N. Brent	University of Exeter
James P. Higham	New York University
Melween I. Martínez	University of Puerto Rico
Amanda D. Melin	University of Calgary
Michael J. Montague	University of Pennsylvania
Michael L. Platt	University of Pennsylvania
Jérôme Sallet	Université Lyon
Noah Snyder-Mackler	Arizona State University
